# Supplementary material for: Cross-market volatility spillovers between China and the United States: A DCC-EGARCH-t-Copula framework with out-of-sample forecasting
Source: PLoS One. 2025 Oct 17;20(10):e0333794. doi: 10.1371/journal.pone.0333794 (PMC12533925; doi:10.1371/journal.pone.0333794)
Supplement: S2 File — (CSV) [file pone.0333794.s002.csv]

date	hszs_close	hszs_return	sp500_close	sp500_return
04jan1995	7887.01	.5450346112727544	460.71	.347894504085744
05jan1995	7918.38	.3969537125245282	460.34	-.0803430910162994
06jan1995	7683.25	-3.01440047207695	460.68	.0738311905158717
09jan1995	7528.88	-2.029634235940669	460.83	.0325552628456904
10jan1995	7541.72	.1703980346741574	461.68	.1842798973547666
11jan1995	7392.75	-1.995048248455866	461.66	-.0043320986859108
12jan1995	7418.05	.3416429174446733	461.64	-.0043322863648498
13jan1995	7252.34	-2.259204399405235	465.97	.9335887818706645
16jan1995	7504.24	3.414401872299599	469.38	.729142055413412
17jan1995	7606.51	1.353626545036057	470.05	.142639709951542
18jan1995	7630.2	.3109597687346977	469.72	-.0702299527679529
19jan1995	7422	-2.766549463421342	466.95	-.591458694115321
20jan1995	7278.1	-1.957872350435785	464.78	-.4658010203707263
23jan1995	6967.93	-4.355164555853186	465.81	.2213650309168536
24jan1995	7022.9	.7858044570761891	465.86	.0107334142019688
25jan1995	7240.72	3.054441082058368	467.44	.3385838442973466
26jan1995	7310.53	.9595125586553621	468.32	.1880824697393813
27jan1995	7297.12	-.1836024790719648	470.39	.4410314911475588
30jan1995	7342.65	.6220063128466791	468.51	-.4004691687186757
31jan1995	7342.65	0	470.42	.4068466519533409
01feb1995	7342.65	0	470.4	-.004251610298045
02feb1995	7342.65	0	472.78	.5046767428317445
03feb1995	7478.92	1.838858364396501	478.64	1.231858506904171
06feb1995	7897.8	5.449584314215272	481.14	.5209538965216254
07feb1995	8004.01	1.335842641873874	480.81	-.0686106373398943
08feb1995	7934.83	-.8680736417717938	481.19	.0790020831110461
09feb1995	8054.88	1.501618926052473	480.19	-.2080343590780132
10feb1995	8012.82	-.5235359892017399	481.46	.2641295145509481
13feb1995	7974.82	-.4753681163533585	481.65	.039455514419906
14feb1995	7862.67	-1.416283446883781	482.55	.1866833149512637
15feb1995	8103.14	3.012539746642062	484.54	.4115444909366772
16feb1995	8133.34	.3720022421985547	485.22	.1402409073273603
17feb1995	8043.01	-1.116827206451276	481.97	-.6720524886116408
20feb1995	7906.74	-1.708783094640154	481.97	0
21feb1995	8082.29	2.195968792797665	482.74	.159633498878442
22feb1995	7909.27	-2.163975894189463	485.07	.4815003981379462
23feb1995	7976.41	.845294627301385	486.91	.3786090656090479
24feb1995	8218.950000000001	2.995402813169257	488.11	.2461489212309154
27feb1995	8126.65	-1.129367916116486	483.81	-.8848522627698863
28feb1995	8327.52	2.441690824243814	487.39	.7372356290960447
01mar1995	8296.959999999999	-.3676510113107767	485.65	-.3576424103155063
02mar1995	8253.33	-.5272427379898303	485.13	-.1071303590377326
03mar1995	8185.15	-.8295218409333671	485.42	.059759931715142
06mar1995	8093.91	-1.120960981746144	485.63	.0432521504091454
07mar1995	8138.66	.5513620254419038	482.12	-.7253971359062028
08mar1995	7929.99	-2.597377268669376	483.14	.211342100502776
09mar1995	8076.79	1.834274175786277	483.16	.0041395011907142
10mar1995	7949.39	-1.589932020714713	489.57	1.31795930738754
13mar1995	8111.27	2.015925649877559	490.05	.0979971904236265
14mar1995	8094.58	-.2059750756759016	492.89	.5778598699445858
15mar1995	8365.209999999999	3.288673682153664	491.88	-.2051241110388347
16mar1995	8347.75	-.2089397252422742	495.41	.7150918255802274
17mar1995	8534.709999999999	2.214933645666406	495.52	.0222013664843423
20mar1995	8594.43	.6972941078750239	496.15	.1270584135357744
21mar1995	8580.309999999999	-.1644275625864111	495.07	-.2179133648183118
22mar1995	8509.110000000001	-.833268911090812	495.67	.1211216006929305
23mar1995	8467.67	-.4881972000049473	495.95	.056473247300648
24mar1995	8484.66	.2004444897961477	500.97	1.007110386044818
27mar1995	8687.540000000001	2.362998802654381	503.2	.4441486333779388
28mar1995	8827.93	1.603074385038106	503.9	.1390130300322312
29mar1995	8732.75	-1.08402330722388	503.12	-.1549125451305144
30mar1995	8670.73	-.7127340341797961	502.22	-.1790439533740695
31mar1995	8587.719999999999	-.9619709781153674	500.71	-.3011179525900687
03apr1995	8400.440000000001	-2.204919042223352	501.85	.2274179084203354
04apr1995	8491.93	1.083221532493539	505.24	.6732293645964837
05apr1995	8491.93	0	505.57	.065294172341801
06apr1995	8418.18	-.8722647883731227	506.08	.100825392814663
07apr1995	8470.280000000001	.6169913097785695	506.42	.0671604963515371
10apr1995	8469.780000000001	-.0059031668145693	507.01	.1164362741693736
11apr1995	8514.6	.5277802785750296	505.53	-.2923343381987742
12apr1995	8509.690000000001	-.0576822896713125	507.17	.3238869228144203
13apr1995	8661.99	1.773897413428216	509.23	.4053527785653266
14apr1995	8661.99	0	509.23	0
17apr1995	8661.99	0	506.13	-.6106227608364989
18apr1995	8644.969999999999	-.1966839408742871	505.37	-.1502719017334009
19apr1995	8583.91	-.708812826435512	504.92	-.0890833383998313
20apr1995	8631.370000000001	.5513720396802313	505.29	.0732520993743435
21apr1995	8645.389999999999	.1622989851975731	508.49	.6313027733455989
24apr1995	8625.549999999999	-.2297501899393595	512.89	.8615847615326189
25apr1995	8505.6	-1.400395890352968	512.1	-.1541478758681158
26apr1995	8285.690000000001	-2.619483964440761	512.66	.1092938943252797
27apr1995	8312.290000000001	.3205212052630912	513.55	.1734538200055091
28apr1995	8361.030000000001	.5846482744074066	514.71	.225623965163102
01may1995	8226.040000000001	-1.627689282193856	514.26	-.0874661124597331
02may1995	8212.110000000001	-.1694838328457848	514.86	.1166044908238462
03may1995	8299.67	1.060586087736048	520.48	1.085644367795613
04may1995	8319.75	.2416451328745239	520.54	.0115271560712671
05may1995	8332.17	.1491720150362141	520.12	-.080718010263503
08may1995	8488.360000000001	1.857188677527688	523.96	.7355791346329354
09may1995	8574.08	1.004788543604818	523.5599999999999	-.0763708605929558
10may1995	8797.870000000001	2.576594806545707	524.36	.1526834406090138
11may1995	9025.66	2.556198500708184	524.37	.0019070685496558
12may1995	9217.83	2.106802021094367	525.55	.2247791254258225
15may1995	9189.790000000001	-.3046566768320602	527.74	.4158404913840563
16may1995	9162.32	-.2993663455107765	528.1900000000001	.0852329277968522
17may1995	9170.24	.0864036500383136	527.0700000000001	-.2122700416100187
18may1995	9115.719999999999	-.5963062541127329	519.58	-1.431257413646758
19may1995	9013.32	-1.129691247012055	519.1900000000001	-.0750888104824377
22may1995	9058.74	.5026554320062715	523.65	.8553617415373971
23may1995	9302.860000000001	2.659184222854982	528.59	.9389561875758901
24may1995	9258.18	-.4814394699957703	528.61	.0037835792664254
25may1995	9390.6	1.42017038781006	528.59	-.0037835792664254
26may1995	9329.18	-.6562066477163953	523.65	-.9389561875758901
29may1995	9316.17	-.1395522434428642	523.65	0
30may1995	9245.299999999999	-.7636285745224569	523.58	-.0133686009958112
31may1995	9407.379999999999	1.737917333858086	533.4	1.858177553871787
01jun1995	9559.74	1.606604241661636	533.49	.016871467576518
02jun1995	9559.74	0	532.51	-.1838649673706172
05jun1995	9570.370000000001	.1111337163672843	535.6	.5785937067043889
06jun1995	9497.83	-.7608515742624888	535.55	-.0093357606378852
07jun1995	9382.58	-1.220857295898981	533.13	-.4528959345133643
08jun1995	9292.780000000001	-.9617023940753811	532.35	-.1464129104888912
09jun1995	9267.620000000001	-.2711150127282735	527.9400000000001	-.8318526875091159
12jun1995	9121.450000000001	-1.589782175823196	530.88	.555336611655477
13jun1995	9103.17	-.2006078165736724	536.05	.9691433300169194
14jun1995	9364.77	2.833207155348916	536.47	.0783202218083368
15jun1995	9262	-1.103476800573588	537.12	.121089071139302
16jun1995	9313.950000000001	.5593268224385994	539.83	.5032741947194275
19jun1995	9313.950000000001	0	545.22	.9935107756391837
20jun1995	9278.690000000001	-.3792903242485934	544.98	-.044028619313341
21jun1995	9243.65	-.3783543742354567	543.98	-.1836615267955644
22jun1995	9158.950000000001	-.9205286003412638	551.0700000000001	1.294936135186031
23jun1995	9224.360000000001	.7116267531456444	549.71	-.2470976383985857
26jun1995	9201.25	-.2508466435370948	544.13	-1.020267754684134
27jun1995	9199.540000000001	-.0185861585825009	542.43	-.3129144064082823
28jun1995	9151.370000000001	-.5249887949501542	544.73	.4231214230546954
29jun1995	9200.129999999999	.5314019534491621	543.87	-.1580011352032784
30jun1995	9206.540000000001	.0696486682178588	544.75	.1616726115043043
03jul1995	9138.209999999999	-.7449577236465998	547.09	.4286348883888458
04jul1995	9182.469999999999	.4831707786564721	547.09	0
05jul1995	9407.27	2.418656298610067	547.26	.031068671150436
06jul1995	9376.870000000001	-.3236775976011685	553.99	1.222262662273277
07jul1995	9632.25	2.687082474682789	556.37	.4286904508230549
10jul1995	9727.540000000001	.9844194542436568	557.1900000000001	.1472754316274916
11jul1995	9669.969999999999	-.5935830839673528	554.78	-.4334656103141654
12jul1995	9639.620000000001	-.3143518323536654	560.89	1.095316910121635
13jul1995	9742.440000000001	1.060991086987251	561	.0196097657260808
14jul1995	9727.959999999999	-.1487386254984457	559.89	-.1980569659548514
17jul1995	9633.98	-.9707781148279082	562.72	.504183286252502
18jul1995	9616.98	-.1766146147408776	558.46	-.7599173193098885
19jul1995	9418.91	-2.081091543701064	550.98	-1.348448467908803
20jul1995	9423.200000000001	.0455363021883315	553.54	.4635506073384477
21jul1995	9410.23	-.1377338280960316	553.62	.0144513891649822
24jul1995	9288.040000000001	-1.306984436294556	556.63	.5422215491289073
25jul1995	9359.1	.7621581001737709	561.1	.7998396447117528
26jul1995	9354.950000000001	-.0443517043935415	561.61	.0908516063951481
27jul1995	9361.33	.0681759435861906	565.22	.6407377067611186
28jul1995	9451.690000000001	.9606187083043949	562.93	-.4059749404301982
31jul1995	9453.42	.0183019300584064	562.0599999999999	-.1546680723270022
01aug1995	9385.27	-.7235141858446426	559.64	-.4314885895832177
02aug1995	9410.139999999999	.2646392338823134	558.8	-.1502092482278172
03aug1995	9379.719999999999	-.323791944987839	558.75	-.0089481455027851
04aug1995	9362.83	-.1802316608149113	558.9400000000001	.0339986940618431
07aug1995	9318.4	-.4756655078052674	560.03	.1948220854471217
08aug1995	9303.82	-.1565871628530502	560.39	.0642616183911038
09aug1995	9301.65	-.0233264734493588	559.71	-.1214177454762044
10aug1995	9142.549999999999	-1.725246378702039	557.45	-.4045979238436637
11aug1995	9006.93	-1.494505895176701	555.11	-.4206520907616529
14aug1995	8924.27	-.9219749434899782	559.74	.8306097894960729
15aug1995	8931.309999999999	.0788549054670185	558.5700000000001	-.2092443824854406
16aug1995	8985.049999999999	.5999004392233331	559.97	.2503264489552848
17aug1995	8896.66	-.9886159646592674	559.04	-.1662183919932225
18aug1995	8895.82	-.0094421913148679	559.21	.0304046503572408
21aug1995	8900.48	.0523704377483725	558.11	-.1968997879546741
22aug1995	8947.190000000001	.5234308640467589	559.52	.2523197745349037
23aug1995	9132.639999999999	2.051529292714172	557.14	-.4262718470918969
24aug1995	9058.34	-.8168929126210145	557.46	.0574197037129132
25aug1995	9080.389999999999	.2431262923208166	560.1	.4724587334510311
28aug1995	9080.389999999999	0	559.05	-.1876424622409445
29aug1995	9152.889999999999	.795253318014133	560	.1697869135817598
30aug1995	9197.209999999999	.4830500779750224	560.92	.1641509129255425
31aug1995	9179.860000000001	-.18882232211066	561.88	.1710011104258946
01sep1995	9196.469999999999	.180776080136269	563.84	.348221934505144
04sep1995	9252.950000000001	.6122704826614367	563.84	0
05sep1995	9222.91	-.3251813606617304	569.17	.9408635967298906
06sep1995	9194.68	-.3065550064675904	570.17	.1755402701189013
07sep1995	9278.99	.9127648739992722	570.29	.0210441401614858
08sep1995	9393.209999999999	1.223438316875658	572.68	.4182093114263097
11sep1995	9438.950000000001	.4857657320586739	573.91	.2145493108821839
12sep1995	9434.809999999999	-.0438704324563943	576.51	.4520096011496832
13sep1995	9581.360000000001	1.541350349586779	578.77	.3912476426332745
14sep1995	9680.1	1.025268748486674	583.61	.8327789487038828
15sep1995	9797.4	1.204481254054457	583.35	-.0445602255950917
18sep1995	9770.049999999999	-.2795460605318212	582.77	-.0994751908597991
19sep1995	9646.139999999999	-1.276374841930839	584.2	.2450792592372686
20sep1995	9630.959999999999	-.1574926014566103	586.77	.4389530263895658
21sep1995	9536.27	-.9880485634433001	583	-.6445733867043835
22sep1995	9541.870000000001	.0587059342350926	581.73	-.2180763787856144
25sep1995	9497.879999999999	-.4620867214576663	581.8099999999999	.013751138787832
26sep1995	9583.34	.8957558418851264	581.41	-.0687746111253773
27sep1995	9650.6	.699391535665761	581.04	-.0636586541348017
28sep1995	9600.559999999999	-.5198659478038437	585.87	.8278320664888206
29sep1995	9646.34	.4757138690887786	584.41	-.2495130665238321
02oct1995	9724.98	.8119264150437289	581.72	-.4613558988053157
03oct1995	9805.459999999999	.8241540440085515	582.34	.1065237287816601
04oct1995	9939.950000000001	1.362261708753287	581.47	-.1495089683125173
05oct1995	9888.040000000001	-.5236044460147582	582.63	.1992956591268857
06oct1995	9873.9	-.1431033837068441	582.49	-.0240318594949329
09oct1995	9863.440000000001	-.1059920027650207	578.37	-.7098215631033078
10oct1995	9730.92	-1.352654749272553	577.52	-.147072844858176
11oct1995	9635.059999999999	-.9899915513896573	579.46	.3353561544994221
12oct1995	9685.139999999999	.5184222954540019	583.1	.6262062852210981
13oct1995	9883.780000000001	2.030227758578818	584.5	.239808268401287
16oct1995	10009.28	1.261763298466967	583.03	-.2518137909561347
17oct1995	10032.93	.2360020274903007	586.78	.6411319522502623
18oct1995	9973.700000000001	-.5921054474912424	587.4400000000001	.1124150618290187
19oct1995	9981.610000000001	.0792771489320998	590.65	.5449512251173516
20oct1995	9895.24	-.8690566523098298	587.46	-.541546680049354
23oct1995	9880.530000000001	-.1487679388766594	585.0599999999999	-.4093752518952165
24oct1995	9775.66	-1.067053127200346	586.54	.2526460886372206
25oct1995	9841.059999999999	.6667806065932425	582.47	-.6963184993803218
26oct1995	9774.48	-.6788521314152973	576.72	-.9920801871328599
27oct1995	9680.75	-.9635529899517437	579.7	.5153848249364046
30oct1995	9672.389999999999	-.0863942545755947	583.25	.6105182555852018
31oct1995	9782.389999999999	1.130839538962292	581.5	-.3004938942820168
01nov1995	9782.389999999999	0	584.22	.4666652260000959
02nov1995	9749.360000000001	-.3382188640177475	589.72	.9370223762899421
03nov1995	9855.799999999999	1.085847254783268	590.5700000000001	.1440324237171886
06nov1995	9736.1	-1.221948758641567	588.46	-.35792172422493
07nov1995	9732.41	-.0379073698418608	586.3200000000001	-.364323935894717
08nov1995	9562.450000000001	-1.761758271183211	591.71	.9150934378554965
09nov1995	9497.83	-.6780618919012937	593.26	.261610147769975
10nov1995	9411.85	-.9093817825254646	592.72	-.0910639365447885
13nov1995	9385.219999999999	-.2833422210599679	592.3	-.0708848825482278
14nov1995	9407.370000000001	.2357313202400846	589.29	-.5094840868625106
15nov1995	9431.379999999999	.2549002773564624	593.96	.7893554613566778
16nov1995	9367.65	-.6780163034163067	597.34	.567448849091079
17nov1995	9287.9	-.8549786610654309	600.0700000000001	.4559849559014673
20nov1995	9373.91	.9217820673219634	596.85	-.5380489536738864
21nov1995	9452.09	.8305582643343357	600.24	.5663749696426024
22nov1995	9501.610000000001	.5225376858003727	598.4	-.3070148577206666
23nov1995	9505.67	.0427204740683251	598.4	0
24nov1995	9488.75	-.1781576323505618	599.97	.2620227305837552
27nov1995	9523.870000000001	.3694392455612316	601.3200000000001	.2247584793528823
28nov1995	9623.790000000001	1.043687918097902	606.45	.8495045995256412
29nov1995	9617.32	-.0672518398769029	607.64	.1960316584572297
30nov1995	9813.34	2.017704495349903	605.37	-.3742759993559552
01dec1995	9862.549999999999	.5002071327471214	606.98	.2656000241607614
04dec1995	9940.629999999999	.7885643074095228	613.68	1.097777806353051
05dec1995	9975.370000000001	.3488655878109981	617.68	.6496904349519994
06dec1995	9898.889999999999	-.7696425177467603	620.18	.4039234483776077
07dec1995	9863.98	-.3532891357401979	616.17	-.6486858998670186
08dec1995	9863.610000000001	-.0037510917456629	617.48	.2123779827973848
11dec1995	9835.17	-.2887490469978715	619.52	.3298305334516805
12dec1995	9927.790000000001	.9373158484525135	618.78	-.1195187092124961
13dec1995	9920.879999999999	-.06962683423275	621.6900000000001	.4691778661474189
14dec1995	9912.84	-.0810740540895694	616.92	-.7702220362093115
15dec1995	9858.65	-.5481644093956461	616.34	-.094059653724532
18dec1995	9806.58	-.5295653464241212	606.8099999999999	-1.558303208505407
19dec1995	9705.860000000001	-1.032376212922692	611.93	.8402169652458547
20dec1995	9877.860000000001	1.756606229709057	605.9400000000001	-.9836925619051584
21dec1995	9907.610000000001	.3007259612292756	610.49	.7480942133704538
22dec1995	9932.200000000001	.2478855653512468	611.96	.2405007498953005
25dec1995	9932.200000000001	0	611.96	0
26dec1995	9932.200000000001	0	614.3	.3816487270703384
27dec1995	9985.23	.5324996780009528	614.53	.0374339823548731
28dec1995	9998.17	.1295075093187492	614.12	-.0667399202732177
29dec1995	10073.39	.7495217326791703	615.93	.2942971922084148
01jan1996	10073.39	0	615.93	0
02jan1996	10204.87	1.296776375287045	620.73	.7762884066636389
03jan1996	10397.44	1.869456467317754	621.3200000000001	.0950042340287283
04jan1996	10573.9	1.682907860912763	617.7	-.5843344417852947
05jan1996	10529.9	-.4169871184842577	616.71	-.1604005496162131
08jan1996	10466.67	-.602290670724237	618.46	.2833619940501464
09jan1996	10427.2	-.3778146121407033	609.45	-1.46756060443467
10jan1996	10304.63	-1.182446779868584	598.48	-1.816380353769631
11jan1996	10429.82	1.207570215659359	602.6900000000001	.7009860784545019
12jan1996	10540.01	1.050948092548332	601.8099999999999	-.1461187474589565
15jan1996	10634.5	.8924941093093608	599.8200000000001	-.3312170666960768
16jan1996	10671.15	.344040535259893	608.4400000000001	1.426869423639765
17jan1996	10593.82	-.7273026096552115	606.37	-.340794363468877
18jan1996	10536.49	-.5426341655592637	608.24	.3079180111328128
19jan1996	10764.09	2.137112346080094	611.83	.5884925226974147
22jan1996	10955.33	1.761050179141677	613.4	.2562785532995271
23jan1996	10957.22	.0172503885188746	612.79	-.0994951924776721
24jan1996	10960.21	.0272842209925628	619.96	1.163266007347641
25jan1996	11103.08	1.295110538576161	617.03	-.4737314739203136
26jan1996	11111.87	.0791359013522452	621.62	.7411328478360346
29jan1996	11058.97	-.4772042952659206	624.22	.417389676786506
30jan1996	11201.46	1.280226358127834	630.15	.9455015947628098
31jan1996	11359.7	1.402787754543944	636.02	.9272123103070129
01feb1996	11362.8	.0272857301725438	638.46	.3829017295124082
02feb1996	11469.4	.933775760283595	635.84	-.4112067318242651
05feb1996	11484.12	.1282592126864657	641.43	.8753099486546567
06feb1996	11391.38	-.8108282493749286	646.33	.7610150413668748
07feb1996	11388.59	-.024495203584074	649.93	.5554455519090062
08feb1996	11331.77	-.5001691738605984	656.0700000000001	.9402825785583602
09feb1996	11310.28	-.1898238582896283	656.37	.0457163764020052
12feb1996	11256.59	-.4758311746551058	661.45	.7709740576028246
13feb1996	11200.19	-.5022992484503774	660.51	-.1422131015198502
14feb1996	11364.46	1.456019943451103	655.58	-.7491923895191377
15feb1996	11471.81	.9401779778574593	651.3200000000001	-.6519267101980475
16feb1996	11594.99	1.068038661045989	647.98	-.5141241217584636
19feb1996	11594.99	0	647.98	0
20feb1996	11594.99	0	640.65	-1.137654572284941
21feb1996	11594.99	0	648.1	1.156171947808549
22feb1996	11338.45	-2.237350361231272	658.86	1.646606340400592
23feb1996	11390.41	.4572168645276875	659.08	.0333854351554308
26feb1996	11210.42	-1.592807036944066	650.46	-1.316511828797573
27feb1996	11197.02	-.1196031460745317	647.24	-.4962636369647555
28feb1996	11264.65	.6021832247476766	644.75	-.3854523770153051
29feb1996	11125.68	-1.241355393683286	640.43	-.6722819014697734
01mar1996	11194.94	.6205940721009995	644.37	.613326953752491
04mar1996	11254.05	.5266173365129134	650.8099999999999	.9944645646299044
05mar1996	11454.08	1.761793454087446	655.79	.7622874812319047
06mar1996	11378.73	-.6600175233344885	652	-.5796053816246705
07mar1996	11194.48	-1.632502350931908	653.65	.2527478081216117
08mar1996	11217.79	.208011133231345	633.5	-3.131204024667511
11mar1996	10397.45	-7.594032722141542	640.02	1.023942610425266
12mar1996	10602.45	1.952452271150484	637.09	-.4588492989247683
13mar1996	10249.48	-3.38581338963877	638.55	.2289048066072219
14mar1996	10451.75	1.95424559149	640.87	.3626647297727992
15mar1996	10557.58	1.007465684365272	641.43	.0873430609999559
18mar1996	10601.28	.4130663195983431	652.65	1.734093898480005
19mar1996	10880.5	2.599744770947154	651.6900000000001	-.1472009097850169
20mar1996	10836.53	-.404936219018559	649.98	-.2627395551417777
21mar1996	11027.96	1.751103196000692	649.1900000000001	-.1216161237359792
22mar1996	11026.73	-.0111540901393425	650.62	.2200322473185246
25mar1996	11111.76	.7681681824019293	650.04	-.0891854963549044
26mar1996	10984.47	-1.152154988441545	652.97	.4497286956222091
27mar1996	11066.57	.7446395214181223	648.91	-.6237154210627871
28mar1996	11030.58	-.3257436531301394	648.9400000000001	.004623030397255
29mar1996	10957.2	-.6674641316964269	645.5	-.5315052220677075
01apr1996	10926.84	-.2774626575105188	653.73	1.266921189024295
02apr1996	11144.64	1.973651698259005	655.26	.2337681260751623
03apr1996	11139.88	-.0427202387342618	655.88	.094574194397623
04apr1996	11139.88	0	655.86	-.0030493847869018
05apr1996	11139.88	0	655.86	0
08apr1996	11139.88	0	644.24	-1.787602404650901
09apr1996	11107.37	-.2922610492600342	642.1900000000001	-.3187117426174169
10apr1996	11077.55	-.2688314220575805	633.5	-1.362421029992156
11apr1996	10892.57	-1.683963230610175	631.18	-.3668916409605316
12apr1996	10849.8	-.3934258792170908	636.71	.8723209532033316
15apr1996	10949.57	.9153539448202963	642.49	.9036959562294555
16apr1996	11032.98	.7588782947884454	645	.3899064349855763
17apr1996	10962.69	-.6391279671833061	641.61	-.5269674330016016
18apr1996	10909.29	-.4882969543960058	643.61	.3112310132759255
19apr1996	10818.49	-.835801251478685	645.0700000000001	.2265885440396964
22apr1996	10909.98	.8421259360371636	647.89	.4362090817256359
23apr1996	10889.05	-.1920269519469997	651.58	.5679253723558375
24apr1996	10898.69	.0884901382985248	650.17	-.2166315423727916
25apr1996	10753.38	-1.342247476709346	652.87	.4144161137286773
26apr1996	10732.79	-.1916582276203727	653.46	.0903294022363887
29apr1996	10835.75	.9547311229752609	654.16	.1070647538071512
30apr1996	10964.53	1.181466458138658	654.17	.0015286663151315
01may1996	10907.01	-.5259815505507248	654.58	.0626552073983433
02may1996	10929.9	.2096451227179941	643.38	-1.725827913074696
03may1996	10734.24	-1.806352065138128	641.63	-.272371589619258
06may1996	10697.54	-.3424823871135629	640.8099999999999	-.1278812438398447
07may1996	10702.17	.0432716151037127	638.26	-.3987277284910107
08may1996	10617.32	-.7959894726093708	644.77	1.014794021484899
09may1996	10573	-.418304816779802	645.4400000000001	.1038590710389364
10may1996	10597.73	.2336245490647926	652.09	1.025033444441892
13may1996	10746	1.389376506559259	661.51	1.43425113884561
14may1996	10817.88	.6666728457675575	665.6	.616378890827729
15may1996	10863.83	.4238601917821327	665.42	-.0270469265822193
16may1996	10833.41	-.2804045116509002	664.85	-.0856968938461655
17may1996	10816.85	-.1529774074720436	668.91	.6088070627673581
20may1996	10987.59	1.566135061313112	673.15	.6318665494855047
21may1996	11088.77	.9166430376810197	672.76	-.0579533566011925
22may1996	11082.79	-.0539429805121117	678.42	.837791131597676
23may1996	11030.84	-.4698468371673314	676	-.3573489132244312
24may1996	11019.16	-.1059410529924421	678.51	.3706141516865991
27may1996	11081.69	.5658620989759555	678.51	0
28may1996	11107.02	.2283144085728495	672.23	-.9298673690163461
29may1996	11200.56	.8386436201483605	667.93	-.6417166243082306
30may1996	11157.07	-.3890399371714537	671.7	.5628434646234304
31may1996	11264.73	.9603227874983133	669.12	-.3848396032550383
03jun1996	11059.81	-1.83587886312413	667.68	-.2154399397025664
04jun1996	11086.91	.2447316218923135	672.5599999999999	.728230998379864
05jun1996	11092.51	.0504972638509571	678.4400000000001	.8704718176597126
06jun1996	11225.83	1.194726720772543	673.03	-.8006139829383585
07jun1996	11196.55	-.2611677854259753	673.3099999999999	.0415942487093979
10jun1996	11143.24	-.4772659115635847	672.16	-.1709440240277083
11jun1996	10993.55	-1.352429883476169	670.97	-.1771980837856013
12jun1996	10958.67	-.3177813392264639	669.04	-.2880577509945859
13jun1996	10866.02	-.8490435059998802	667.92	-.167544318752455
14jun1996	10864.99	-.0094795409948389	665.85	-.3103985937591425
17jun1996	10864.99	0	665.16	-.1036806728440531
18jun1996	10952.78	.8047611997243465	662.0599999999999	-.4671426948670288
19jun1996	10904.47	-.4420508405070578	661.96	-.0151055120301002
20jun1996	10904.47	0	662.1	.0211470780058676
21jun1996	10855.29	-.452027814101541	666.84	.7133535149029591
24jun1996	10959.72	.9574214975707207	668.85	.3009682661764934
25jun1996	10982.77	.2100947383684826	668.48	-.0553341373394467
26jun1996	11059.92	.7000081663015578	664.39	-.6137151916322914
27jun1996	11002.45	-.5209787523911658	668.55	.6241861608796029
28jun1996	11020.9	.1675494810390532	670.63	.3106381028088911
01jul1996	11002.61	-.166095270052935	675.88	.7797976403685958
02jul1996	11084.43	.740890352628476	673.61	-.336423706882627
03jul1996	11063.28	-.1909904584188382	672.4	-.1797906889161816
04jul1996	11181.82	1.06577288526406	672.4	0
05jul1996	11177.13	-.0419518811821007	657.4400000000001	-2.249989639936079
08jul1996	10890.05	-2.602019806128197	652.54	-.7481065135191756
09jul1996	10929.63	.3627921528826406	654.75	.3381043387912896
10jul1996	10911.76	-.1636343107048077	656.0599999999999	.1998764788378793
11jul1996	10921.35	.0878482324941032	645.67	-1.596371082802772
12jul1996	10802.68	-1.092533755461211	646.1900000000001	.0805040837372317
15jul1996	10800.13	-.0236080399897531	629.8	-2.569126951862
16jul1996	10627.98	-1.606802502057292	628.37	-.2273143717869353
17jul1996	10609.1	-.1778022682390912	634.0700000000001	.903019348806211
18jul1996	10711.24	.9581534011100956	643.5599999999999	1.485590434571638
19jul1996	10845.3	1.243814901062379	638.73	-.7533432909722748
22jul1996	10798.29	-.4344018152732332	633.77	-.7795717280262515
23jul1996	10865.31	.6187357024002083	626.87	-1.094692998024183
24jul1996	10699.86	-1.534448801468358	626.65	-.0351011555075331
25jul1996	10706.97	.0664273996799025	631.17	.7187068827507304
26jul1996	10705.57	-.0130764496130809	635.9	.7466078388323361
29jul1996	10651.8	-.5035274812112078	630.91	-.7878096649729827
30jul1996	10585.86	-.6209743624493669	635.26	.6871142286663634
31jul1996	10681.42	.8986635161132739	639.95	.7355684391504802
01aug1996	10789.87	1.010194750938354	650.02	1.56130833452881
02aug1996	10961.97	1.582427888861382	662.49	1.900233175974542
05aug1996	11071.43	.9935906442931852	660.23	-.3417204244619221
06aug1996	11134.6	.568946096180234	662.38	.3251150216295073
07aug1996	11127.54	-.063426069880812	664.16	.2683674926218238
08aug1996	11164.36	.3303445061565213	662.59	-.2366686614394098
09aug1996	11104.03	-.5418456170891872	662.1	-.0739795759533202
12aug1996	11181.88	.6986505524144704	665.77	.5527663618806855
13aug1996	11165.67	-.1450718565832787	660.2	-.8401446130514856
14aug1996	11166.77	.009851140322148	662.05	.2798262366672688
15aug1996	11158.39	-.0750722538478854	662.28	.0347345453644898
16aug1996	11175.98	.1575151091065763	665.21	.4414353039126517
19aug1996	11213.48	.3349793614138008	666.58	.205738214470319
20aug1996	11312.51	.8792566985391659	665.6900000000001	-.1336065710993317
21aug1996	11436.5	1.090080208172139	665.0700000000001	-.0931798438275067
22aug1996	11478.77	.3689247208795265	670.68	.8399824795635169
23aug1996	11424.64	-.4726815857075906	667.03	-.54571006541968
26aug1996	11424.64	0	663.88	-.4733612162891809
27aug1996	11338.93	-.7530488850244765	666.4	.3788680600114169
28aug1996	11379.49	.3570674641460769	664.8099999999999	-.2388805306595465
29aug1996	11328.21	-.4516537313083546	657.4	-1.120862431591796
30aug1996	11159.02	-1.504793543787741	651.99	-.8263436844398342
02sep1996	11106.57	-.4711314365986041	651.99	0
03sep1996	10957.18	-1.354187596860434	654.72	.4178438937485929
04sep1996	11076.95	1.087142352440473	655.61	.1358436633311477
05sep1996	11040.51	-.3295137232928624	649.4400000000001	-.9455646865930589
06sep1996	11025.59	-.135230079385984	655.68	.9562411959946893
09sep1996	11212.6	1.681921132248121	663.76	1.224777330549554
10sep1996	11223.62	.0982340241465707	663.8099999999999	.007532559491974
11sep1996	11236.36	.1134462396349178	667.28	.5213783982406461
12sep1996	11251.72	.1366057252429442	671.15	.5782911000288493
13sep1996	11369.04	1.037286562712225	680.54	1.389394173897784
16sep1996	11567.9	1.734014936226735	683.98	.5042076756355485
17sep1996	11621.61	.4632275200492586	682.9400000000001	-.1521669447625662
18sep1996	11594.03	-.2375985583409346	681.47	-.2154778356617371
19sep1996	11586.68	-.0634147983069155	683	.2242629946055175
20sep1996	11592.36	.0490097960371472	687.03	.5883099820405135
23sep1996	11622.13	.256477883590378	686.48	-.0800867892329471
24sep1996	11546.7	-.6511357414694885	685.61	-.1268138557373177
25sep1996	11603.53	.4909680306159458	685.83	.0320830662496441
26sep1996	11636.13	.2805550630531783	685.86	.0043741661753138
27sep1996	11759.39	1.053715758217066	686.1900000000001	.0481032041635743
30sep1996	11902.43	1.209051057498201	687.3099999999999	.1630870401517548
01oct1996	11921.22	.157742444136133	689.08	.2571946869273312
02oct1996	11951.88	.2568582786224738	694.01	.7128995046725706
03oct1996	12014.56	.5230659447901687	692.78	-.1773881153645185
04oct1996	11905.51	-.9117929462844288	701.46	1.245138877553309
07oct1996	12133.07	1.893346427788778	703.34	.2676539183283921
08oct1996	12106.76	-.2170808155993242	700.64	-.3846213376978547
09oct1996	12250.57	1.18084922340973	696.74	-.5581889144223418
10oct1996	12242.47	-.066141240901807	694.61	-.3061776927401283
11oct1996	12218.4	-.1968041837349332	700.66	.8672210994198792
14oct1996	12330.35	.9120690549561772	703.54	.4101985526716589
15oct1996	12490.7	1.292066457924257	702.5700000000001	-.137969313051034
16oct1996	12396.18	-.7596006769661656	704.41	.2615532628687411
17oct1996	12436.8	.3271458860577781	706.99	.3655948524415642
18oct1996	12510.05	.5872501779572659	710.8200000000001	.5402711669751703
21oct1996	12510.05	0	709.85	-.1365553085140192
22oct1996	12444.66	-.5240706035959164	706.5700000000001	-.4631402921405403
23oct1996	12492.37	.3826442700900046	707.27	.0990211137323449
24oct1996	12473.56	-.1506853825127052	702.29	-.7066064191133314
25oct1996	12388.38	-.6852267626086928	700.92	-.1952666294148919
28oct1996	12262.77	-1.019109348941249	697.26	-.5235389377380884
29oct1996	12192.17	-.5773900581072411	701.5	.6062531079678024
30oct1996	12405.47	1.734356195780862	700.9	-.0855676036236375
31oct1996	12477.56	.5794326631203717	705.27	.6215484711761476
01nov1996	12529.27	.4135676029562774	703.77	-.2129109985009592
04nov1996	12559.4	.2401882163150404	706.73	.4197099390557568
05nov1996	12502.7	-.4524768214745123	714.14	1.043032392650467
06nov1996	12775.47	2.158230503605019	724.59	1.452695609801502
07nov1996	12735.26	-.3152401620758027	727.65	.4214185711227003
08nov1996	12751.16	.1247723459220751	730.8200000000001	.4347028038785616
11nov1996	12771.86	.1622065456098554	731.87	.1435711162804054
12nov1996	12806.31	.2693704892170246	729.5599999999999	-.316128986512787
13nov1996	12943.69	1.067039250280288	731.13	.2149669819867306
14nov1996	13004.8	.471010937266314	735.88	.6475779441918128
15nov1996	12889.37	-.8915579422165365	737.62	.2361724884659466
18nov1996	13042.8	1.183331671530929	737.02	-.0813757979045704
19nov1996	13056.93	.1082769927542415	742.16	.6949824481819356
20nov1996	13167.16	.8406823588927637	743.95	.2408974928690633
21nov1996	13099.56	-.5147209034712219	742.75	-.1614313930989653
22nov1996	13116.79	.1314447089759696	748.73	.8018923544883094
25nov1996	13239.39	.9303387993416123	757.03	1.102444488348642
26nov1996	13485.33	1.840595098747855	755.96	-.1414418044249466
27nov1996	13530.95	.3377226128874256	755	-.127071547781199
28nov1996	13310.76	-1.640692335454119	755	0
29nov1996	13393.93	.6228888551754963	757.02	.2671923918679653
02dec1996	13517.56	.9187961701252689	756.5599999999999	-.0607830460447545
03dec1996	13456.26	-.4545155675403478	748.28	-1.100460322655294
04dec1996	13434.24	-.1637753475904447	745.1	-.4258801921022126
05dec1996	13491.56	.4257632946000456	744.38	-.0966780428176328
06dec1996	13102.73	-2.924369930740767	739.6	-.6442157618535838
09dec1996	13144.23	.3162273618221079	749.8099999999999	1.371034158974371
10dec1996	13342.46	1.49685522222871	747.54	-.3032025563886265
11dec1996	13189.6	-1.152279101772002	740.73	-.9151629112154502
12dec1996	13053.28	-1.038919708081742	729.33	-1.550988194726699
13dec1996	12784.07	-2.083957858059371	728.64	-.094652160403097
16dec1996	12937.48	1.19286605272535	720.98	-1.056838522620573
17dec1996	12815.37	-.948329331630049	726.04	.6993712076607927
18dec1996	12766.02	-.3858278320290509	731.54	.7546791399332342
19dec1996	12846.56	.6289117727803273	745.76	1.925193149932181
20dec1996	13131.41	2.193099898902062	748.87	.4161571075679937
23dec1996	13331.48	1.512108557352398	746.92	-.2607319349231751
24dec1996	13341.61	.0759567075808931	751.03	.5487513353088502
25dec1996	13341.61	0	751.03	0
26dec1996	13341.61	0	755.8200000000001	.6357654888298647
27dec1996	13404.14	.4675891603669768	756.79	.1282551527447495
30dec1996	13480.75	.5699127454713349	753.85	-.3892394894786655
31dec1996	13451.45	-.2175834990048031	740.74	-1.754372269362836
01jan1997	13451.45	0	740.74	0
02jan1997	13203.44	-1.860950522750393	737.01	-.5048225912982929
03jan1997	13222.79	.1464454328763409	748.03	1.484162350377094
06jan1997	13443.93	1.658584703577404	747.65	-.0508130092233827
07jan1997	13420.16	-.1769649089418124	753.23	.7435672018366368
08jan1997	13454.93	.2587527662203826	748.41	-.6419669898964031
09jan1997	13198.11	-1.92719441157454	754.85	.856809786448931
10jan1997	13191.5	-.0500954742282289	759.5	.6141268022083146
13jan1997	13289.21	.7379744987602521	759.51	.0013166470266945
14jan1997	13293.87	.0350598956007531	768.86	1.223540980921101
15jan1997	13766.65	3.494597392041499	767.2	-.2161374746076916
16jan1997	13830.68	.4640312297876648	769.75	.3318263235381202
17jan1997	13856.4	.1857906821404853	776.17	.8305781550754787
20jan1997	13868.24	.0854113937624135	776.7	.068260707023704
21jan1997	13732.79	-.9814929903361858	782.72	.7720857633151113
22jan1997	13692.79	-.2916986868660487	786.23	.4474337430458775
23jan1997	13610.33	-.6040353682553956	777.5599999999999	-1.108855899529981
24jan1997	13379.55	-1.710164139921133	770.52	-.9095199899954665
27jan1997	13294.9	-.6346918805483881	765.02	-.7163634318314571
28jan1997	13403.29	.8119696167211643	765.02	0
29jan1997	13285.43	-.8832253189693162	772.5	.9730031496258285
30jan1997	13288.4	.022352818636584	784.17	1.499382480751343
31jan1997	13321.79	.250956626194565	786.16	.2534500474756562
03feb1997	13451.07	.9657616319094231	786.73	.0724780531317748
04feb1997	13548.43	.7212016666970911	789.26	.3210683028918027
05feb1997	13660.5	.8237783239925633	778.28	-1.400944101123169
06feb1997	13660.5	0	780.15	.2399852284016291
07feb1997	13660.5	0	789.5599999999999	1.198961938759524
10feb1997	13643.54	-.1242307159030176	785.43	-.524448976334746
11feb1997	13454.21	-1.397408131232147	789.59	.5282484887310979
12feb1997	13462.61	.0624145071570936	802.77	1.655442361741422
13feb1997	13239.95	-1.667743922737941	811.8200000000001	1.12103936951593
14feb1997	13113.26	-.9614842062015683	808.48	-.412269916772523
17feb1997	13144.62	.2388617429156525	808.48	0
18feb1997	13102.94	-.3175916925885147	816.29	.9613742440537365
19feb1997	13106.32	.0257924109169139	812.49	-.4666077548290737
20feb1997	13411.33	2.300531547512286	802.8	-1.199798951366216
21feb1997	13444.85	.2496261002582045	801.77	-.1283833228183262
24feb1997	13375.69	-.5157252858353445	810.28	1.055808325160612
25feb1997	13520.26	1.075042096267786	812.1	.2243618342759213
26feb1997	13541.83	.1594112248373136	805.68	-.7936843948475492
27feb1997	13546.6	.0352179882652237	795.0700000000001	-1.325648024729364
28feb1997	13398.72	-1.097641332391319	790.8200000000001	-.5359779271227438
03mar1997	13507.28	.806961934936723	795.3099999999999	.5661593934165765
04mar1997	13450.08	-.4243745370070329	790.95	-.5497221110945638
05mar1997	13410.76	-.2927684174091283	801.99	1.386138431625916
06mar1997	13416.36	.0417487980920228	798.5599999999999	-.4286033239548459
07mar1997	13337.35	-.5906487713222219	804.97	.7994903922083907
10mar1997	13268.76	-.5155969959515616	813.65	1.072528846323983
11mar1997	13252.2	-.1248823734298909	811.34	-.2843096334149919
12mar1997	13119.13	-1.009210604367716	804.26	-.8764601785968829
13mar1997	12917.09	-1.552022955393184	789.5599999999999	-1.84467717117176
14mar1997	12736.53	-1.407699822994957	793.17	.4561746173001424
17mar1997	12838.53	.7976563168703876	795.71	.3197223407314986
18mar1997	12748.91	-.7005027972624589	789.66	-.7632324780815658
19mar1997	12651.42	-.7676315915798426	785.77	-.4938344332059863
20mar1997	12472.33	-1.425687116386598	782.65	-.3978531407995867
21mar1997	12489.3	.1359687056849523	784.1	.1850965902645108
24mar1997	12749.14	2.059154061807611	790.89	.8622330385068544
25mar1997	12832.53	.6519534914609437	789.0700000000001	-.2303856812842398
26mar1997	12776.39	-.4384416830705007	790.5	.1810619840424188
27mar1997	12534.32	-1.912845439955824	773.88	-2.124883383924114
28mar1997	12534.32	0	773.88	0
31mar1997	12534.32	0	757.12	-2.189506146031839
01apr1997	12074.19	-3.74003654901891	759.65	.3336039539807878
02apr1997	12136.32	.5132492986572146	750.11	-1.263793844725658
03apr1997	12055.17	-.6708995963798259	750.3200000000001	.027991975816466
04apr1997	12204.59	1.231849692477915	757.9	1.00516686173
07apr1997	12287.84	.6798044996378039	762.12	.5552572784900178
08apr1997	12398.57	.8970987892974236	766.12	.5234791831576935
09apr1997	12426.68	.2264630729893469	760.6	-.7231219940301514
10apr1997	12358.7	-.5485505605655305	758.33	-.2988948391274171
11apr1997	12516.6	1.269549479173548	737.65	-2.764918973930897
14apr1997	12295.97	-1.778419688066712	743.73	.8208608378398097
15apr1997	12342.02	.3738133964974466	754.72	1.466875379397781
16apr1997	12581.31	1.920267901561701	763.53	1.160559708164133
17apr1997	12516.23	-.5186177280185333	761.77	-.2307743763325654
18apr1997	12541.18	.1991427545426916	766.34	.5981262637501317
21apr1997	12626.04	.6743718344985439	760.37	-.7820778575297282
22apr1997	12580.85	-.3585531449033397	774.64	1.859324838680454
23apr1997	12707.04	.9980354031418059	773.64	-.1291756192746796
24apr1997	12726.83	.1556192902915754	771.18	-.3184839760433711
25apr1997	12645.76	-.6390382368349989	765.37	-.7562432318701795
28apr1997	12610.17	-.2818349873308534	772.96	.9867923774702803
29apr1997	12600.42	-.0773484514729361	794.05	2.691913075055918
30apr1997	12903.3	2.375294587108101	801.34	.9138894863280456
01may1997	13020.78	.9063450213817603	798.53	-.3512789026037133
02may1997	13081.7	.4667764182597622	812.97	1.792167110407217
05may1997	13399.34	2.399114500979849	830.21	2.098447233871514
06may1997	13579.34	1.334406805331945	827.76	-.2955423539991564
07may1997	13605.91	.195473710635774	815.62	-1.477469707262635
08may1997	13740.3	.982886344478473	820.28	.5697185163500151
09may1997	13930.8	1.376909553287398	824.79	.5483063090373719
12may1997	13987.8	.408330497937115	837.72	1.555510729236786
13may1997	13906.46	-.5832040753135814	833.13	-.5494223354970629
14may1997	14153.58	1.761411524672951	836.05	.3498727493338016
15may1997	14041.9	-.7921878545785077	841.87	.6937188114334525
16may1997	14062.37	.1456718400431711	829.74	-1.451320931839017
19may1997	14108.82	.3297698258013071	833.27	.424532059541427
20may1997	14236.2	.8987882703921812	841.66	1.001841291786576
21may1997	14235.52	-.0047766696226859	839.39	-.2700694660759062
22may1997	14212	-.1653571584393276	835.66	-.4453605761326251
23may1997	14331.68	.838579337627543	847.03	1.351428135532373
26may1997	14574.64	1.681056056798091	847.03	0
27may1997	14540.16	-.236855593166041	849.71	.3159001648699977
28may1997	14556.48	.1121779127171152	847.2	-.2958320512643553
29may1997	14416.57	-.9658015813560183	844.08	-.368951745335977
30may1997	14757.81	2.339419469509174	848.28	.4963493137025488
02jun1997	14990.9	1.567091615878269	846.36	-.2265968962774423
03jun1997	14760.17	-1.551101361768659	845.48	-.1040287591451694
04jun1997	14831.58	.4826354549283707	840.11	-.6371677771839224
05jun1997	14795.52	-.2434259026802721	843.4	.3908505667662432
06jun1997	14655.13	-.9533987427547075	858.01	1.717441311923817
09jun1997	14655.13	0	862.93	.5717820963331732
10jun1997	14439.71	-1.480839465559036	865.27	.2708021560015261
11jun1997	14421.52	-.1260514704917171	869.5700000000001	.4957239636808275
12jun1997	13924.34	-3.508314753391772	883.1900000000001	1.55415164031103
13jun1997	14112.55	1.342608450619132	893.27	1.134853380623468
16jun1997	14394.6	1.97886638239968	893.93	.0738585530442037
17jun1997	14307.15	-.6093723944358587	894.42	.0547991178753371
18jun1997	14203.89	-.7243541554039723	889.0599999999999	-.601073871038782
19jun1997	14506.49	2.108026474312474	897.99	.999420758272862
20jun1997	15154.36	4.369214383441111	898.7	.0790342281593581
23jun1997	15021.23	-.8823745535639915	878.62	-2.259677989436693
24jun1997	14890.96	-.8710216377195934	896.34	1.996731051232015
25jun1997	15065.02	1.162118274369561	888.99	-.8233818425567918
26jun1997	15128.02	.4173153245238481	883.67	-.6002297081463048
27jun1997	15196.79	.4535567932071771	887.29	.4088183857148486
30jun1997	15196.79	0	885.14	-.2426049045123335
01jul1997	15196.79	0	891.03	.6632272350381108
02jul1997	15196.79	0	904.04	1.449551026322649
03jul1997	15055.74	-.9324907508174718	916.92	1.414662024659297
04jul1997	14822.97	-1.558130918313516	916.92	0
07jul1997	14858.58	.2399471529301422	912.21	-.5150000721741321
08jul1997	14792.17	-.4479489459631836	918.75	.7143823801311733
09jul1997	14703.73	-.5996783623178459	907.54	-1.227640822442222
10jul1997	14839.23	.9173146506254781	913.78	.6852199959761052
11jul1997	15225.29	2.568351143298919	916.68	.3168605078883502
14jul1997	15370.94	.952085274701453	918.38	.1852800983426661
15jul1997	15487.24	.7537745301684495	925.76	.8003773463075348
16jul1997	15446.02	-.2665094102455967	936.59	1.16305979881659
17jul1997	15706.29	1.670990408353923	931.62	-.5320613554802733
18jul1997	15570.4	-.8689593117157557	915.3	-1.767312583039971
21jul1997	15536.3	-.2192454593993531	912.9400000000001	-.2581719370364333
22jul1997	15446.78	-.5778653969228387	933.98	2.278486370297461
23jul1997	15738.81	1.872906919034278	936.53	.2726530817496631
24jul1997	15709.23	-.188119887429572	940.33	.4049321944508577
25jul1997	15658.12	-.3258805428673739	938.79	-.1639065461250588
28jul1997	15666.59	.0540787142574217	936.45	-.2495681848236231
29jul1997	15772.06	.6709600805182347	942.29	.6216952649007013
30jul1997	15983.18	1.329689907080223	952.29	1.055652742742019
31jul1997	16365.71	2.365137299653952	954.3099999999999	.2118956001061711
01aug1997	16379.22	.0825165958001861	947.14	-.7541648724558314
04aug1997	16259.59	-.7330569693879241	950.3	.3330806688476073
05aug1997	16371.52	.686035130236462	952.37	.2175890529310109
06aug1997	16541.6	1.033518025245783	960.3200000000001	.8312947505422663
07aug1997	16673.27	.7928418189116826	951.1900000000001	-.9552729966856965
08aug1997	16647.54	-.1544380530608791	933.54	-1.873002073021901
11aug1997	16460.47	-1.130070885119316	937	.3699470683495854
12aug1997	16383.41	-.4692511445231418	926.53	-1.123685711277922
13aug1997	16482.93	.6056062473961177	922.02	-.4879509830346684
14aug1997	16497.71	.0896283455348978	924.77	.2978142650279736
15aug1997	16096.88	-2.459611900475522	900.8099999999999	-2.625069937842905
18aug1997	16096.88	0	912.49	1.288276792534138
19aug1997	15477.26	-3.925361448026621	926.01	1.470790723145043
20aug1997	15855.67	2.415531514946068	939.35	1.430311298936893
21aug1997	15654.03	-1.279877323636569	925.05	-1.534035660769639
22aug1997	15429.75	-1.44309277835788	923.55	-.1622850080281957
25aug1997	15598.88	1.090165276600885	920.15	-.3688239794125359
26aug1997	15547.22	-.3317272298842155	913.02	-.777891407112552
27aug1997	15533.95	-.0853893261179905	913.7	.0744503844496869
28aug1997	14876.1	-4.327205296890924	903.67	-1.103804050505719
29aug1997	14135.25	-5.108422069467977	899.47	-.4658548527261885
01sep1997	13425.65	-5.150462122763777	899.47	0
02sep1997	13735.33	2.280428911395127	927.58	3.077334315899805
03sep1997	14713.99	6.882739641597091	927.85	.029103765909344
04sep1997	14199.17	-3.561522969031294	930.87	.3249550935583656
05sep1997	14563.55	2.533831953623356	929.05	-.1957074047167495
08sep1997	14806.49	1.654376643371513	931.2	.2311518298409254
09sep1997	14996.66	1.276191147701056	933.62	.2595426216443819
10sep1997	14805.44	-1.28328288404127	919.03	-1.57507371922847
11sep1997	14308.3	-3.415489233324109	912.58	-.7043013154707012
12sep1997	14470.46	1.126954158027615	923.91	1.23389114537158
15sep1997	14630.65	1.100931325177612	919.77	-.4491025512463942
16sep1997	14411.19	-1.511365515767871	945.64	2.773830815371969
17sep1997	14411.19	0	943	-.2795664308139045
18sep1997	14419.45	.0573001516858795	947.3200000000001	.4570662661075531
19sep1997	14384.13	-.2452474150995698	950.51	.3361737357145067
22sep1997	14108.08	-1.93778326089582	955.43	.5162818271738701
23sep1997	14094.38	-.0971546530170286	951.93	-.366999824723635
24sep1997	14205.44	.7848853466139616	944.48	-.7856991183801121
25sep1997	14636.59	2.98995680697729	937.91	-.6980515916829688
26sep1997	14710.87	.5062118399271398	945.22	.7763709056296975
29sep1997	14864.37	1.038039781476741	953.34	.8553903496483883
30sep1997	15049.3	1.236440436623276	947.28	-.6376888105629419
01oct1997	15049.3	0	955.41	.8545847698563591
02oct1997	15049.3	0	960.46	.5271768643595465
03oct1997	15128.02	.521717492182816	965.04	.4757214892268102
06oct1997	14776.78	-2.349162359806201	972.6900000000001	.7895877903345117
07oct1997	14810.76	.2296913831926872	983.02	1.056403665967753
08oct1997	14838.52	.1872558666628166	973.84	-.9382446718809945
09oct1997	14273.12	-3.884845421265126	970.62	-.3311976531683136
10oct1997	14273.12	0	966.98	-.3757229853517785
13oct1997	14072.9	-1.412708591120726	968.1	.1157575009886003
14oct1997	13836.56	-1.693659780240431	970.28	.2249301910993928
15oct1997	13384.24	-3.323646899865196	965.72	-.4710752513066296
16oct1997	13567.26	1.358164208515689	955.23	-1.092178794363097
17oct1997	13601.01	.2484517222558935	944.17	-1.16459145023704
20oct1997	12970.88	-4.74372097816449	955.59	1.202271608939576
21oct1997	12403.1	-4.476040354255773	972.28	1.731487805371312
22oct1997	11637.77	-6.369059817285816	968.49	-.3905671272541156
23oct1997	10426.3	-10.99243830430954	950.6900000000001	-1.855012080412344
24oct1997	11144.34	6.660028555316266	940.24	-1.105287491979823
27oct1997	10498.2	-5.97279318069166	877.01	-6.961676700887143
28oct1997	9059.889999999999	-14.73468351956626	921.85	4.986412570067245
29oct1997	10765.3	17.24710198182251	919.1900000000001	-.2889673066269971
30oct1997	10362.86	-3.809973800969502	903.68	-1.70175320253616
31oct1997	10623.78	2.486662417898344	914.62	1.203336304314995
03nov1997	11255.11	5.772736305662285	938.99	2.629615105637395
04nov1997	10780.78	-4.305732866648526	940.76	.188322970939403
05nov1997	10681.75	-.922824129173172	942.76	.2123684114501145
06nov1997	10412.56	-2.552390800546789	938.03	-.502981191097529
07nov1997	10104.5	-3.003190060511329	927.51	-1.127835534258459
10nov1997	9992.84	-1.11120326325409	921.13	-.6902398877264737
11nov1997	10004.12	.1128171601724404	923.78	.2872770837055505
12nov1997	9607.91	-4.041029060554457	905.96	-1.947879309645817
13nov1997	9720.780000000001	1.167914462651076	916.66	1.174147428082861
14nov1997	9957.33	2.404310120323494	928.35	1.267218761469202
17nov1997	10419.75	4.53940803453925	946.2	1.904514634356769
18nov1997	10245.17	-1.689666870152706	938.23	-.8458841689422236
19nov1997	10154.36	-.890320510842102	944.59	.6755849406716585
20nov1997	10050.67	-1.02638709553684	958.98	1.511924869427439
21nov1997	10548.2	4.831593030211856	963.09	.427664576651221
24nov1997	10586.36	.3611150785111761	946.67	-1.719630176742548
25nov1997	10325.55	-2.494497384335936	950.8200000000001	.4374206575068484
26nov1997	10590.11	2.529914052356652	951.63	.0851533600298993
27nov1997	10583.09	-.0663102436782026	951.63	0
28nov1997	10526.91	-.5322608491928449	955.4	.3953797172790097
01dec1997	10750.87	2.105184574320162	974.77	2.007144477791201
02dec1997	11216.34	4.238496213859833	971.68	-.3175013584508335
03dec1997	11207.58	-.0781308570992678	976.77	.5224677644878106
04dec1997	11474.94	2.357519207560799	973.1	-.3764357966199228
05dec1997	11527.59	.4577765310521897	983.79	1.092560781401986
08dec1997	11722.94	1.680431344748179	982.37	-.1444440174646289
09dec1997	11490.66	-2.00130744685314	975.78	-.673086829890579
10dec1997	11022.41	-4.160405836442749	969.79	-.6157597954735472
11dec1997	10420.21	-5.618328342680989	954.9400000000001	-1.543104193178912
12dec1997	10614.66	1.84888748232197	953.4	-.1613968511161801
15dec1997	10435.15	-1.705614936984823	963.39	1.042377146701856
16dec1997	10346.37	-.854418157094905	968.04	.481509449913986
17dec1997	10692.7	3.292553208812521	965.54	-.2585878415247045
18dec1997	10754.11	.5726741443712768	955.3099999999999	-1.06516351846242
19dec1997	10405.8	-3.292466408480621	946.78	-.896914150567607
22dec1997	10172.46	-2.267927428654914	953.71	.7292888376172257
23dec1997	10368.09	1.904875141188889	939.12	-1.541637543724139
24dec1997	10342.44	-.2477002096490821	932.7	-.6859660837449155
25dec1997	10342.44	0	932.7	0
26dec1997	10342.44	0	936.46	.4023203012757826
29dec1997	10502.99	1.540416049995663	953.37	1.789626719904813
30dec1997	10755.21	2.37303097997561	970.84	1.81586001904348
31dec1997	10722.75	-.302263573577477	970.43	-.0422403896517487
01jan1998	10722.75	0	970.43	0
02jan1998	10680.57	-.3941449700850086	975.04	.4739223558803296
05jan1998	10303.54	-3.593867738606349	977.0700000000001	.2079801580590512
06jan1998	10135.5	-1.644341283012984	966.58	-1.079422926315843
07jan1998	9538.610000000001	-6.06963401396996	964	-.2672773504230896
08jan1998	9254.530000000001	-3.023461116290527	956.04	-.8291541430270222
09jan1998	8894.629999999999	-3.966543752542684	927.6900000000001	-3.010212792591904
12jan1998	8121.06	-9.098703632451155	939.21	1.234147112224804
13jan1998	8720	7.115855039522856	952.12	1.365198089124231
14jan1998	9226.540000000001	5.646487574253811	957.9400000000001	.6094068261476515
15jan1998	8578.98	-7.276908834935547	950.74	-.7544516788364319
16jan1998	8900.040000000001	3.674074579594766	961.51	1.126433664980819
19jan1998	9400.41	5.469753423602164	961.51	0
20jan1998	9433.700000000001	.3535079137602537	978.59	1.760779473229857
21jan1998	9246.790000000001	-2.001192021414866	970.78	-.8012888048553712
22jan1998	8883.73	-4.005495041459284	963.04	-.800492427505084
23jan1998	8920.200000000001	.4096854010322559	957.59	-.5675236383824611
26jan1998	8973.860000000001	.5997538942851932	956.95	-.0668567931554342
27jan1998	9252.360000000001	3.056274730995945	969.02	1.253410802856703
28jan1998	9252.360000000001	0	977.46	.8672118793484174
29jan1998	9252.360000000001	0	985.49	.8181609101724163
30jan1998	9252.360000000001	0	980.28	-.5300734266079132
02feb1998	10578.59	13.39534931094786	1001.28	2.119621533873861
03feb1998	10525.5	-.5031262849197304	1006	.4702890179167696
04feb1998	10302.61	-2.140362318433908	1006.9	.089423226188412
05feb1998	10442.12	1.345036577968273	1003.54	-.3342554991292879
06feb1998	10485.86	.4180055952707207	1012.45	.8839387115002317
09feb1998	10873.15	3.626876463466466	1010.74	-.1690400216674881
10feb1998	10859.66	-.1241441095977791	1019.01	.8148831888657782
11feb1998	10793.41	-.6119243758808679	1020.01	.0980863434565826
12feb1998	10620.03	-1.619392203768477	1024.14	.4040804852469826
13feb1998	10274.59	-3.306798375879438	1020.08	-.3972180429010486
16feb1998	10124.03	-1.476205097564787	1020.08	0
17feb1998	10232.03	1.061119031623292	1022.77	.2633577164020018
18feb1998	10670.95	4.200209977662261	1032.05	.9032482740960468
19feb1998	10581.26	-.844058406018533	1028.28	-.3659612011238877
20feb1998	10599.79	.1749677634231617	1034.21	.5750346755957203
23feb1998	10685.21	.8026352697127592	1038.14	.3792800165218324
24feb1998	10683.33	-.017595961210759	1030.56	-.7328306591622535
25feb1998	10886.74	1.88609522340677	1042.9	1.190295032858657
26feb1998	11224.78	3.057829940701495	1048.67	.5517400457436317
27feb1998	11480.69	2.254265928771026	1049.34	.0638700504550727
02mar1998	11318.83	-1.419878307194722	1047.72	-.1545020478437742
03mar1998	11425.46	.9376488008923545	1052.02	.409575091306813
04mar1998	11350.8	-.6555972526820497	1047.34	-.4458509024212631
05mar1998	10803.67	-4.940233480397715	1035.05	-1.180388178821001
06mar1998	10919.53	1.06670378764484	1055.61	1.966906415827108
09mar1998	10994.08	.6804017010914265	1052.32	-.3121548316592282
10mar1998	10898.57	-.8725358140337036	1064.25	1.12730751552208
11mar1998	11118.84	2.000937886628762	1068.46	.3948033692744879
12mar1998	10902.46	-1.965251498955389	1069.93	.1374866354179716
13mar1998	11057.03	1.4077972925163	1068.59	-.1253203313857476
16mar1998	11181.54	1.119777944586886	1079.27	.9944864210091886
17mar1998	11255.54	.6596247668097632	1080.45	.1092734352060809
18mar1998	11121.65	-1.19667927739151	1085.52	.4681513834215778
19mar1998	11445.04	2.866278926440913	1089.74	.388000082209139
20mar1998	11564.23	1.036026489357234	1099.16	.8607116044268004
23mar1998	11594.33	.2599472242613032	1095.55	-.3289731450367483
24mar1998	11645.42	.4396784156863731	1105.65	.9176877049718257
25mar1998	11810.62	1.408615704701255	1101.99	-.3315761041883469
26mar1998	11757.87	-.4476323097605928	1100.8	-.1080448082444896
27mar1998	11735.5	-.1904367637390436	1095.44	-.4881079155101276
30mar1998	11503.75	-1.99453668085301	1093.65	-.1635383103429255
31mar1998	11518.67	.1296128042902467	1101.81	.7433556134240682
01apr1998	11331.41	-1.639068154980627	1108.13	.571962788984326
02apr1998	11189.71	-1.258390967244161	1120.01	1.066370387607662
03apr1998	11052.67	-1.232257825612137	1122.7	.2398884644024157
06apr1998	11052.67	0	1121.38	-.1176428783499439
07apr1998	11049.42	-.0294089837062472	1109.55	-1.060554197924723
08apr1998	11314.46	2.370361578842939	1101.65	-.7145471791789149
09apr1998	11342.01	.2431977583334799	1110.67	.8154380904402458
10apr1998	11342.01	0	1110.67	0
13apr1998	11342.01	0	1109.69	-.0882739793220289
14apr1998	11420.33	.6881569212703553	1115.75	.5446127487999775
15apr1998	11371.05	-.4324448699303929	1119.32	.3194533536757582
16apr1998	11187.78	-1.62485405628221	1108.17	-1.001135190513747
17apr1998	11001.32	-1.680684562179557	1122.72	1.304430636297926
20apr1998	11151.62	1.356951323321809	1123.65	.0828002558022511
21apr1998	10968.25	-1.658004325059359	1126.67	.2684064322458823
22apr1998	10977.46	.0839344048626955	1130.54	.3429015281698256
23apr1998	10918.94	-.534518362206704	1119.56	-.975964370845972
24apr1998	10879.92	-.3580007548542596	1107.9	-1.046941943107171
27apr1998	10593.71	-2.665845969720237	1086.54	-1.946799604532146
28apr1998	10678.61	.7982246486706757	1085.11	-.1316971157123703
29apr1998	10471.15	-1.961881876703053	1094.63	.8735042282126848
30apr1998	10383.67	-.8389476686328834	1111.75	1.551894378449692
01may1998	10563.67	1.718637598387041	1121	.8285793681354292
04may1998	10439.41	-1.183268833201545	1122.07	.0954049656194833
05may1998	10153.66	-2.77538358241447	1115.5	-.5872458855767704
06may1998	10109.13	-.4395255706333145	1104.92	-.9529800731654881
07may1998	9971.92	-1.366583275087407	1095.14	-.8890725181663228
08may1998	10060.37	.8830800153070584	1108.14	1.180072515660591
11may1998	10096.37	.3572009985518321	1106.64	-.1354536549315277
12may1998	9841.5	-2.556781483392001	1115.79	.8234276625105785
13may1998	9469.290000000001	-3.855420768442386	1118.86	.2747635586255903
14may1998	9591.950000000001	1.287027424791454	1117.37	-.1332600153380881
15may1998	9538.379999999999	-.5600545314530692	1108.73	-.7762493494897882
18may1998	9411.959999999999	-1.334243875753316	1105.82	-.2628074936121827
19may1998	9449.110000000001	.3939336213935718	1109.52	.3340348154559081
20may1998	9549.17	1.053368254462761	1119.06	.8561557829331434
21may1998	9670.450000000001	1.262060433890966	1114.64	-.3957564372075062
22may1998	9555.98	-1.190770752434211	1110.47	-.3748133693934008
25may1998	9544.530000000001	-.1198921010121978	1110.47	0
26may1998	9482.209999999999	-.6550804064337612	1094.02	-1.49243637609322
27may1998	8983.42	-5.40367553252814	1092.24	-.1628351973973707
28may1998	8877.940000000001	-1.181110802560781	1097.6	.4895344595124307
29may1998	8934.549999999999	.635623549487363	1090.82	-.6196271001424059
01jun1998	8612	-3.67692041028711	1090.98	.0146667889161733
02jun1998	8598.16	-.1608352622339382	1093.22	.2051094941219134
03jun1998	8819.209999999999	2.538406996636766	1082.73	-.9641840361086729
04jun1998	8558.42	-3.001670316862715	1094.83	1.111347061685208
05jun1998	8569.459999999999	.1289126445175981	1113.86	1.723236028379116
08jun1998	8586.620000000001	.2000457647971743	1115.72	.1668476064093483
09jun1998	8391.459999999999	-2.299065574416659	1118.41	.2408097380123486
10jun1998	7979.37	-5.035506104970899	1112.28	-.5496071108609613
11jun1998	7886.06	-1.17628171303128	1094.58	-1.604123464755869
12jun1998	7915.43	.3717375237613396	1098.84	.3884349879458071
15jun1998	7462.5	-5.892354036537029	1077.13	-1.995498137171303
16jun1998	7526.45	.8533004383588505	1087.59	.9664142623295291
17jun1998	8004.35	6.156166079906278	1107.11	1.778877727311823
18jun1998	8515.959999999999	6.195690607796678	1106.37	-.0668630416872595
19jun1998	8591.91	.8879012871974012	1100.65	-.5183471656128091
22jun1998	8204.209999999999	-4.617362569915784	1103.21	.2323197618190775
23jun1998	8219.66	.1881408530067574	1119.49	1.464911246220435
24jun1998	8296.76	.9336231463684896	1132.88	1.188983847506808
25jun1998	8665.83	4.352262908579085	1129.28	-.3182801427898063
26jun1998	8607.860000000001	-.6711966885047715	1133.2	.3465227469455989
29jun1998	8460.709999999999	-1.724264490008665	1138.49	.4657334021813675
30jun1998	8543.09	.9689674608313936	1133.84	-.4092721119524967
01jul1998	8543.09	0	1148.56	1.289888196078781
02jul1998	8866.16	3.711901357480762	1146.42	-.1864940539999083
03jul1998	8639.299999999999	-2.592022161441676	1146.42	0
06jul1998	8484.120000000001	-1.812538014129039	1157.33	.9471584644212605
07jul1998	8444.17	-.4719918452002148	1154.66	-.230969959815841
08jul1998	8629.17	2.16720619183608	1166.38	1.009900700548716
09jul1998	8433.780000000001	-2.290325425065909	1158.57	-.6718449323217968
10jul1998	8205.76	-2.740872338989853	1164.33	.495932825826717
13jul1998	8099.2	-1.307105533111041	1165.19	.0738349564777252
14jul1998	8178.93	.979604384406052	1177.58	1.057732130392797
15jul1998	8456.209999999999	3.333974748392343	1174.81	-.2355052759333454
16jul1998	8586.57	1.529827204404732	1183.99	.7783658086936818
17jul1998	8628.92	.4919997679799337	1186.69	.2277828443664198
20jul1998	8493.25	-1.584762204973522	1184.1	-.2184926569091417
21jul1998	8564.540000000001	.8358693016173646	1165.07	-1.620182130528214
22jul1998	8420.709999999999	-1.693627564730882	1164.08	-.0850095579605359
23jul1998	8176.25	-2.946053744634369	1139.75	-2.112213535847296
24jul1998	8257.459999999999	.9883423896651422	1140.8	.0920830566481179
27jul1998	7984.43	-3.36236389156177	1147.26	.5646720072891576
28jul1998	7926.1	-.7332283881147816	1130.24	-1.494649119743752
29jul1998	7808.83	-1.49059667024467	1125.21	-.4460314650352792
30jul1998	7906.16	1.238705777306848	1142.95	1.564295442092423
31jul1998	7936.2	.379236881412659	1120.67	-1.968591859004132
03aug1998	7552.77	-4.952018788649859	1112.44	-.7370919714304591
04aug1998	7580.79	.3703032468045819	1072.12	-3.691780433730418
05aug1998	7466.43	-1.520044259749476	1081.43	.8646242714864805
06aug1998	7254.35	-2.881568432342085	1089.63	.7553949676596616
07aug1998	7018.41	-3.306459228135772	1089.45	-.0165207335581563
10aug1998	7034.62	.230697681415748	1083.14	-.5808751529229994
11aug1998	6779.95	-3.687394617750783	1068.98	-1.315930741492899
12aug1998	6859.48	1.166190982158177	1084.22	1.415591166100683
13aug1998	6660.41	-2.945059289639929	1074.94	-.8595988386516318
14aug1998	7224.68	8.132189814117119	1062.75	-1.140495781171857
17aug1998	7224.68	0	1083.67	1.94935403687877
18aug1998	7210.91	-.1907785435371068	1101.2	1.604706566076519
19aug1998	7622.58	5.551973814471545	1098.06	-.2855507883206876
20aug1998	7742.52	1.561232093732379	1091.6	-.5900476551062184
21aug1998	7527.6	-2.815095009830415	1081.24	-.9535979185775645
24aug1998	7845.48	4.136130387313308	1088.14	.6361285959961549
25aug1998	7890.08	.5668704441669448	1092.85	.4319146187826917
26aug1998	7834.39	-.7083257221664141	1084.19	-.795579840301297
27aug1998	7922.97	1.124311852970905	1042.59	-3.912516251127585
28aug1998	7829.74	-1.18368316994264	1027.14	-1.492976086716524
31aug1998	7275.04	-7.347999250775317	957.28	-7.043759037302078
01sep1998	7062.47	-2.965446264830085	994.26	3.790281222803582
02sep1998	7355.66	4.067523622577518	990.47	-.3819163923302504
03sep1998	7318.58	-.505376481783415	982.26	-.8323538852149426
04sep1998	7488.47	2.294818421566802	973.89	-.8557678174528682
07sep1998	8076.75	7.562505959542598	973.89	0
08sep1998	8189.25	1.383275468518619	1023.46	4.964596183505865
09sep1998	7905.45	-3.526992354273162	1006.2	-1.700818469761689
10sep1998	7849.96	-.704395879748354	980.1900000000001	-2.618970763340389
11sep1998	7578.48	-3.51957843985069	1008.99	2.895867907790706
14sep1998	7661.85	1.094081711148931	1029.72	2.033709010530771
15sep1998	7733.47	.9304193308876663	1037.68	.7700531425387958
16sep1998	7860.68	1.63154544321138	1045.48	.7488658050236907
17sep1998	7576.56	-3.681384590726644	1018.87	-2.578194005340251
18sep1998	7445.96	-1.738766736236208	1020.09	.1196688650678013
21sep1998	7170.23	-3.773387122403271	1023.89	.3718240274380058
22sep1998	7373.5	2.795475950861359	1029.63	.5590415432255469
23sep1998	7504.39	1.759569092600266	1066.09	3.479823554275541
24sep1998	7834.6	4.306163890242232	1042.72	-2.216506634525039
25sep1998	7701.6	-1.712172205566453	1044.75	.1944938743954516
28sep1998	7946.04	3.124559187747877	1048.69	.3764143851346269
29sep1998	7837.6	-1.374102631080198	1049.02	.0314628812106754
30sep1998	7883.46	.583422874573003	1017.01	-3.09894451495687
01oct1998	7883.46	0	986.39	-3.057041491826507
02oct1998	7883.46	0	1002.6	1.630009090575868
05oct1998	7564.54	-4.129535474749702	988.5599999999999	-1.410256603346749
06oct1998	7564.54	0	984.59	-.4024027932105767
07oct1998	7744.72	2.353978181243299	970.68	-1.422845404596806
08oct1998	7939.5	2.483898012505392	959.4400000000001	-1.164707589439562
09oct1998	8506.790000000001	6.901436715196496	984.39	2.567237906967179
12oct1998	8990.26	5.527710095270244	997.71	1.344049292911542
13oct1998	9008.83	.2063438383709482	994.8	-.2920940993003995
14oct1998	8840	-1.891833082284045	1005.53	1.072833274091156
15oct1998	8970.41	1.464450629185166	1047.49	4.088206054118437
16oct1998	9777	8.610130558212958	1056.42	.8489007255063186
19oct1998	9599.040000000001	-1.836959505007663	1062.39	.5635253560859255
20oct1998	9642.75	.4543244176874239	1063.93	.1448512236415844
21oct1998	9662.120000000001	.2006748193622343	1069.92	.5614280041984721
22oct1998	9658.58	-.0366446354387762	1078.48	.7968763077140117
23oct1998	9817.75	1.634533238758884	1070.67	-.7268021664081026
26oct1998	9778.91	-.3963945984397199	1072.32	.1539904830218042
27oct1998	9927.040000000001	1.503432112143699	1065.34	-.6530528528191581
28oct1998	9927.040000000001	0	1068.09	.2578009611819532
29oct1998	9931.459999999999	.0445149439583403	1085.93	1.656475606196839
30oct1998	10154.94	2.225279014161785	1098.67	1.166359464269107
02nov1998	10170.08	.1489789707486366	1111.6	1.170006153111558
03nov1998	10358.51	1.835832779120139	1110.84	-.0683933001227821
04nov1998	10508.25	1.43522588432301	1118.67	.7023993785210791
05nov1998	10221.98	-2.762035915741201	1133.85	1.347844175396418
06nov1998	10139.75	-.8076960753147233	1141.01	.629491365926782
09nov1998	9851.92	-2.879698298007582	1130.2	-.9519226869819875
10nov1998	9721.33	-1.334391965915493	1128.26	-.1717985244064302
11nov1998	10137.32	4.190122303940491	1120.97	-.6482241057426563
12nov1998	9948.17	-1.883504876970044	1117.69	-.2930326487328827
13nov1998	9997.99	.4995458133610242	1125.72	.7158775518936622
16nov1998	10298.08	2.957339730167519	1135.87	.8976046187148867
17nov1998	10148.69	-1.461283697360471	1139.32	.3032716075793473
18nov1998	10213.41	.635692958461398	1144.48	.4518792171270825
19nov1998	10313.29	.9731792083789159	1152.61	.7078550641642423
20nov1998	10233.36	-.7780383002472746	1163.55	.9446740603274328
23nov1998	10514.53	2.710513832043304	1188.21	2.097229637280318
24nov1998	10851.71	3.156456114967554	1182.99	-.4402841120509926
25nov1998	10720.99	-1.21191691300897	1186.87	.3274457956844223
26nov1998	10778.91	.5387945071170464	1186.87	0
27nov1998	10742.11	-.3419915586453826	1192.33	.4589786134069129
30nov1998	10402.32	-3.214267341712684	1163.63	-2.43649466038125
01dec1998	9975.84	-4.186268843571206	1175.28	.9961987717787224
02dec1998	10055.78	.7981423805818011	1171.25	-.3434862509539727
03dec1998	10046.15	-.0958117030224415	1150.14	-1.81878804745077
04dec1998	9963.129999999999	-.8298197276106478	1176.74	2.286422918529052
07dec1998	10428.82	4.568184816922916	1187.7	.9270760516780108
08dec1998	10351.08	-.7482265331843152	1181.38	-.5335417117566799
09dec1998	10361.29	.0985884360600764	1183.49	.1784453741560554
10dec1998	10315.44	-.4434944515010031	1165.02	-1.572944616977079
11dec1998	9952	-3.586826594237635	1166.46	.1235267026185483
14dec1998	9825.209999999999	-1.282200442411785	1141.2	-2.189318092125792
15dec1998	9952.83	1.290540126804807	1162.83	1.877634880616785
16dec1998	9939.379999999999	-.1352288363097642	1161.94	-.0765667178670881
17dec1998	10083.3	1.437594554049682	1179.98	1.540646719668715
18dec1998	10226.23	1.407539807457603	1188.03	.6798983965473404
21dec1998	10396	1.646512868651584	1202.84	1.238895416902608
22dec1998	10322.55	-.7090294225024607	1203.57	.0606712922895269
23dec1998	10158.75	-1.599541946894156	1228.54	2.053433224280354
24dec1998	10292.2	1.305092371439542	1226.27	-.1849430829290455
25dec1998	10292.2	0	1226.27	0
28dec1998	10170.13	-1.193133412670377	1225.49	-.0636277634282756
29dec1998	10225.96	.5474592379298926	1241.81	1.32292287247564
30dec1998	10121.44	-1.027363882544741	1231.93	-.7987947427477771
31dec1998	10048.58	-.7224615236946619	1229.23	-.2194088221127544
01jan1999	10048.58	0	1229.23	0
04jan1999	9809.16	-2.411468799011196	1228.1	-.0919697459966784
05jan1999	9891.049999999999	.8313664845760016	1244.78	1.349054784066883
06jan1999	10233.79	3.406468249100136	1272.34	2.189891732344051
07jan1999	10693.57	4.394763591834305	1269.73	-.2053445355256756
08jan1999	10722.7	.272036334659731	1275.09	.4212484911397141
11jan1999	10634.26	-.8282124940460989	1263.88	-.8830409845421272
12jan1999	10711.55	.7241733883555312	1239.51	-1.947021427920426
13jan1999	10273.76	-4.172952671003749	1234.4	-.4131118163011926
14jan1999	10183.12	-.8861624367968446	1212.19	-1.815638102957795
15jan1999	10147.4	-.3513932428194977	1243.26	2.530832097767277
18jan1999	10402.54	2.483249205872085	1243.26	0
19jan1999	10290.11	-1.086676731797631	1252	.7005310662997921
20jan1999	10314.91	.2407181548511161	1256.62	.3683304145856603
21jan1999	10048.57	-2.616008550372051	1235.16	-1.722506047943195
22jan1999	9738.51	-3.134220728441761	1225.19	-.8104582333902322
25jan1999	9499.5	-2.484896289701766	1233.98	.7148783885995158
26jan1999	9509.83	.1086834834980621	1252.31	1.474512796657823
27jan1999	9719.66	2.182463795924683	1243.17	-.732527679705175
28jan1999	9360.959999999999	-3.760278910395876	1265.37	1.770000046521414
29jan1999	9506.9	1.547000142357824	1279.64	1.121421884216289
01feb1999	9599.540000000001	.9697329902779828	1273	-.5202468798057858
02feb1999	9502.709999999999	-1.01381595744936	1261.99	-.8686479417912452
03feb1999	9419.84	-.8758917778573405	1272.07	.7955654692939795
04feb1999	9438.65	.1994858150128564	1248.49	-1.871067375621749
05feb1999	9190.200000000001	-2.667526253971886	1239.4	-.7307429548209399
08feb1999	9139.59	-.5522172224560862	1243.77	.351969821751652
09feb1999	9244.49	1.141217167154984	1216.14	-2.2465181267596
10feb1999	9076.33	-1.835777247702275	1223.55	.6074560936771611
11feb1999	9146.790000000001	.7733072177288136	1254.04	2.461387019607297
12feb1999	9425.41	3.000623565049843	1230.13	-1.925048477230451
15feb1999	9402.379999999999	-.2446384996416029	1230.13	0
16feb1999	9402.379999999999	0	1241.87	.9498453289402242
17feb1999	9402.379999999999	0	1224.03	-1.446961455203777
18feb1999	9402.379999999999	0	1237.28	1.076672828489311
19feb1999	9254.120000000001	-1.589399095156807	1239.22	.1566727556497227
22feb1999	9229.33	-.2682401268620183	1272.14	2.62183723194509
23feb1999	9433.99	2.193266836817287	1271.18	-.0754918803448135
24feb1999	9677.57	2.549171185081356	1253.41	-1.407776587545051
25feb1999	9658.07	-.2017001414071018	1245.02	-.6716243030967739
26feb1999	9858.49	2.05391775680841	1238.33	-.5387896336721099
01mar1999	10020.46	1.629598991602776	1236.16	-.1753897212169342
02mar1999	9913.58	-1.072346841888105	1225.5	-.8660876509749116
03mar1999	9922.4	.0889293151260517	1227.7	.1793576218626747
04mar1999	9912.75	-.097302019509371	1246.64	1.530943195056444
05mar1999	10241.12	3.258918130646471	1275.47	2.286280597974155
08mar1999	10263.99	.2230664403473526	1282.73	.5675881080794198
09mar1999	10532.95	2.586678582364677	1279.84	-.225554909738257
10mar1999	10749	2.030428813345253	1286.84	.5454530642906796
11mar1999	10662.8	-.8051678578317123	1297.68	.8388453998440681
12mar1999	10801.75	1.294710962801915	1294.59	-.2384012053918028
15mar1999	10836.86	.3245128112343565	1307.26	.9739300997243738
16mar1999	10911.25	.6841080914449904	1306.38	-.0673390392902817
17mar1999	10940.07	.2637828443420531	1297.82	-.6574019528935438
18mar1999	10659.32	-2.599756867647152	1316.55	1.432874494288949
19mar1999	11082.91	3.896965538119446	1299.29	-1.319671729909899
22mar1999	11107.24	.219286573092603	1297.01	-.1756346020185262
23mar1999	11041	-.5981531489490877	1262.14	-2.725292241485633
24mar1999	10711.33	-3.031355670087876	1268.59	.5097354491288009
25mar1999	10826.12	1.065967298361414	1289.99	1.672841892430288
26mar1999	10803.3	-.2110089726597764	1282.8	-.5589277568686768
29mar1999	10688.46	-1.06869882228402	1310.17	2.111171094903685
30mar1999	10940.21	2.328033763173565	1300.75	-.7215878597624403
31mar1999	10942.2	.0181881246671622	1286.37	-1.111672291316967
01apr1999	11072.98	1.188103285038444	1293.72	.5697491081783745
02apr1999	11072.98	0	1293.72	0
05apr1999	11072.98	0	1321.12	2.09580723300915
06apr1999	11072.98	0	1317.89	-.244788887718439
07apr1999	11614.87	4.777826721705658	1326.89	.6805885359107755
08apr1999	11727.83	.9678476077990439	1344	1.281238393205353
09apr1999	11914.09	1.575708350181593	1348.35	.3231380604423073
12apr1999	11744.74	-1.431625252971358	1358.64	.7602576708996445
13apr1999	11899.69	1.310686857175902	1349.82	-.6512949187051476
14apr1999	11834.12	-.5525464881120712	1328.44	-1.596592874798564
15apr1999	11962.23	1.076730151456218	1322.86	-.4209262051684703
16apr1999	12490.29	4.319735645136014	1319	-.2922185692478152
19apr1999	12766.44	2.18683103488857	1289.48	-2.263483740374816
20apr1999	12409.78	-2.833498137130697	1306.17	1.286015450492428
21apr1999	12543.75	1.073766214213379	1336.12	2.267070060377474
22apr1999	12933.54	3.060140365237984	1358.82	1.684678462543232
23apr1999	12905.29	-.2186632386692366	1356.85	-.1450839273961613
26apr1999	13127.01	1.703463478146006	1360.04	.2348274288549668
27apr1999	13364.79	1.795169717539835	1362.8	.2027295724525757
28apr1999	13133.38	-1.746655585609957	1350.91	-.8762967366148011
29apr1999	13179.7	.3520686126107009	1342.83	-.5999112188119327
30apr1999	13333.2	1.15793983407606	1335.18	-.5713213026464103
03may1999	13337.07	.0290210787305512	1354.63	1.446224008867869
04may1999	13559.69	1.655404471086186	1332	-1.684678219442404
05may1999	13586.21	.1953886843836017	1347.31	1.142843988583397
06may1999	13570.24	-.1176147975229469	1332.05	-1.139090305281254
07may1999	12997.42	-4.312828353562104	1345	.9674904102583426
10may1999	13163.2	1.267418120555064	1340.3	-.3500543551488988
11may1999	12874.37	-2.21865441187763	1355.61	1.135806802855477
12may1999	13012.96	1.070727062691468	1364	.6170021890402388
13may1999	13053.66	.3122770276659637	1367.56	.2606570615776072
14may1999	12855.51	-1.529604100755932	1337.8	-2.200165633487661
17may1999	12588.59	-2.098166507101951	1339.49	.1262470800297955
18may1999	12627.09	.3053657876142424	1333.32	-.4616872100687175
19may1999	12403.13	-1.789564590146675	1344.23	.8149286010326939
20may1999	12375.41	-.223742089436918	1338.83	-.4025260181450996
21may1999	12272.13	-.8380601429923473	1330.29	-.6399134652593119
24may1999	12436.86	1.333380608517665	1306.65	-1.793035362719042
25may1999	12346.91	-.7258814535321179	1284.4	-1.717492671765175
26may1999	12409.16	.5029080237724415	1304.76	1.572743258229981
27may1999	12308.53	-.814239162056829	1281.41	-1.805808165877387
28may1999	12059.25	-2.046051764564893	1301.84	1.581761421347405
31may1999	12147.12	.7260104341307638	1301.84	0
01jun1999	12363.55	1.766052296736476	1294.26	-.5839545117678036
02jun1999	12458.63	.7660927849086008	1294.81	.0424862988078978
03jun1999	12471.61	.1041305753403776	1299.54	.3646389454700305
04jun1999	12415.54	-.4505947436195257	1327.75	2.147542462504859
07jun1999	12837.38	3.341231381111598	1334.52	.5085896316242788
08jun1999	12864.86	.2138335839285688	1317.33	-1.296471578667635
09jun1999	12874.41	.0742056821209758	1318.64	.0993941591025838
10jun1999	12839.21	-.2737850367839911	1302.82	-1.206975658834963
11jun1999	12992.75	1.18877396964141	1293.64	-.7071195590419244
14jun1999	13007.57	.1139986092860923	1294	.0278245816513589
15jun1999	12935.41	-.5562983596583138	1301.16	.5517978211245556
16jun1999	13155.12	1.684252437556744	1330.41	2.223099111475779
17jun1999	13408.26	1.905989850233958	1339.9	.7107818907713614
18jun1999	13408.26	0	1342.84	.2191789869287142
21jun1999	13994.23	4.27741668440742	1349	.4576803043906175
22jun1999	14004.87	.0760024465941811	1335.87	-.9780812234862601
23jun1999	13976.04	-.2060691392960834	1333.06	-.210571355434741
24jun1999	13780.12	-1.411746105643097	1315.78	-1.304740576056851
25jun1999	13784.5	.0317798688090676	1315.31	-.0357266383893773
28jun1999	13840.29	.4039131218675607	1331.35	1.212108573337556
29jun1999	13765.49	-.5419168236262095	1351.45	1.498462509422982
30jun1999	13532.13	-1.70978777608255	1372.71	1.560879804233561
01jul1999	13532.13	0	1380.96	.5992021327323016
02jul1999	14184.58	4.708860135070481	1391.22	.7402150543597052
05jul1999	14506.74	2.245790993301888	1391.22	0
06jul1999	14372.61	-.9289057022879632	1388.12	-.223074635382936
07jul1999	14257.44	-.8045436262690941	1395.86	.5560399099220348
08jul1999	14226.29	-.2187214414561822	1394.42	-.1032154570753008
09jul1999	14222.57	-.0261521904301176	1403.28	.6333795345942583
12jul1999	14061.83	-1.136610502426372	1399.1	-.2983180796285012
13jul1999	13980.92	-.5770491447199433	1393.56	-.3967548693573519
14jul1999	13575.57	-2.94216890491974	1398.17	.3302614644113966
15jul1999	13758.88	1.341257995481548	1409.62	.8155925813727372
16jul1999	13545.24	-1.564923974810206	1418.78	.6477182877094201
19jul1999	13447.12	-.727023737000998	1407.65	-.7875700109084782
20jul1999	13600.4	1.13342473487279	1377.1	-2.194180853843708
21jul1999	13419.66	-1.337840817202185	1379.29	.158903526773635
22jul1999	13369.05	-.3778461912670394	1360.97	-1.337119320801605
23jul1999	13093.7	-2.08111354901348	1356.94	-.2965516115996714
26jul1999	12866.51	-1.750338693662634	1347.76	-.6788209598854955
27jul1999	13075.08	1.608031691637102	1362.84	1.112680261360666
28jul1999	13140.41	.498408652587834	1365.4	.1876668292624117
29jul1999	13117.83	-.171984150999549	1341.03	-1.800945058808345
30jul1999	13186.86	.5248505757943889	1328.72	-.9221902605352383
02aug1999	13435.42	1.867362395595151	1328.05	-.0504371860721164
03aug1999	13473.83	.2854782358191699	1322.18	-.442981144959198
04aug1999	13591.01	.865925918688859	1305.33	-1.282600712754878
05aug1999	13254.33	-2.508425325393304	1313.71	.6399313181604249
06aug1999	13167.05	-.6606794760823931	1300.29	-1.026787903973858
09aug1999	12945.46	-1.697234921148372	1297.8	-.1916793307679576
10aug1999	12596.71	-2.730947877685175	1281.43	-1.269388136295913
11aug1999	12437.79	-1.269624995508067	1301.93	1.587113705824006
12aug1999	12779.75	2.712246814691888	1298.16	-.2899901651067793
13aug1999	12608.17	-1.351687041555749	1327.68	2.248518091322182
16aug1999	12894.78	2.247756178430116	1330.77	.2324663914345493
17aug1999	12783.16	-.8693898580267145	1344.16	1.00115605576887
18aug1999	12993.09	1.628899795215766	1332.84	-.8457278649507849
19aug1999	13403.58	3.110415777062414	1323.59	-.696426210072687
20aug1999	13566.74	1.209937371726078	1336.61	.9788815852588506
23aug1999	13573.66	.050994091096257	1360.22	1.750989363458988
24aug1999	13633.87	.4425987826872202	1363.5	.2408471932162648
25aug1999	13479.12	-1.141531645497551	1381.79	1.332483680553587
26aug1999	13608.37	.954322315812739	1362.01	-1.441821026476919
27aug1999	13383.12	-1.669083323876741	1348.27	-1.013926067496573
30aug1999	13688.66	2.25735414707291	1324.02	-1.814972602840026
31aug1999	13482.76	-1.515592054350812	1320.41	-.2730268710097405
01sep1999	13544.19	.4545840783798383	1331.07	.8040835635314991
02sep1999	13367.55	-1.312754483553569	1319.11	-.9025863295733849
03sep1999	13178.3	-1.425859080168301	1357.24	2.849595916650927
06sep1999	13385.16	1.557509313310668	1357.24	0
07sep1999	13396.08	.081549626568389	1350.45	-.5015355696441404
08sep1999	13356.62	-.2949984757906421	1344.15	-.4676027224257417
09sep1999	13854.87	3.662465328851994	1347.66	.2607912140420332
10sep1999	13855.92	.0075782754695553	1351.66	.2963711547991466
13sep1999	13860.84	.0355019854534788	1344.13	-.5586503090855288
14sep1999	13804.03	-.4107019469389073	1336.29	-.5849846186427143
15sep1999	13430.59	-2.742563744966553	1317.97	-1.380444336631026
16sep1999	13430.59	0	1318.48	.0386883882767641
17sep1999	13484.83	.4030408845467903	1335.42	1.276629117167438
20sep1999	13472.37	-.0924428418926482	1335.52	.0074880004826916
21sep1999	13420.46	-.3860513339079219	1307.58	-2.114262856665139
22sep1999	13187.62	-1.750189743334651	1310.51	.2238273873887309
23sep1999	13214.44	.203166034962976	1280.41	-2.323603528509643
24sep1999	13032.07	-1.389692839177137	1277.36	-.2384891093120345
27sep1999	12760.46	-2.106191525521872	1283.31	.4647229598801594
28sep1999	12844.92	.6597075014539655	1282.2	-.0865325077089807
29sep1999	12834.88	-.0781937593872684	1268.37	-1.084474101351862
30sep1999	12733.24	-.7950567769634986	1282.71	1.12424157909734
01oct1999	12733.24	0	1282.81	.0077956905462528
04oct1999	12875.86	1.113834336091912	1304.6	1.68434961259214
05oct1999	12998.88	.9508959468384148	1301.35	-.249429320208705
06oct1999	13017.98	.1468278910781606	1325.4	1.831211349421746
07oct1999	13113.2	.7287877658228581	1317.64	-.5872043024417906
08oct1999	13112.41	-.006024645377245	1336.02	1.385278741471296
11oct1999	12992.71	-.917067907826663	1335.21	-.0606462210162917
12oct1999	12759.34	-1.812487849992372	1313.04	-1.674352341057794
13oct1999	12475.87	-2.246717375611773	1285.55	-2.115841710269084
14oct1999	12486.82	.0877309352663502	1283.42	-.1658252519951553
15oct1999	12299.08	-1.514922520453155	1247.41	-2.845898806646563
18oct1999	12299.08	0	1254.13	.5372703346673724
19oct1999	12134.12	-1.350314379527617	1261.32	.5716686542016625
20oct1999	12498.55	2.95913185420229	1289.43	2.20414686182373
21oct1999	12523	.1954316002160894	1283.61	-.4523839447176492
22oct1999	12863.08	2.679423888428722	1301.65	1.395626963206897
25oct1999	13034.17	1.321317817005863	1293.63	-.6180470337785238
26oct1999	12797.37	-1.833468957226536	1281.91	-.9101066880436548
27oct1999	12709.07	-.6923769271429236	1296.71	1.147913420094415
28oct1999	12758.87	.3910804208874907	1342.43	3.465111708748658
29oct1999	13256.95	3.829522721581213	1362.93	1.515538958102614
01nov1999	13322.11	.4903117758130904	1354.12	-.6484997240018942
02nov1999	13335.83	.1029336941368086	1347.74	-.4722681307054444
03nov1999	13257.33	-.5903790900216421	1354.93	.5320676932191404
04nov1999	13651.5	2.929879868686669	1362.64	.5674202089576141
05nov1999	13610.26	-.3025485622186963	1370.23	.5554614390717916
08nov1999	13521.11	-.6571752244731499	1377.01	.493587292337061
09nov1999	13669.7	1.092953679171771	1365.28	-.8554946078136005
10nov1999	13975.54	2.212695409579624	1373.46	.5973567643693833
11nov1999	14105.71	.9271021223142384	1381.46	.5807807476857718
12nov1999	14189.66	.5933850402183083	1396.06	1.051307243257416
15nov1999	14562.21	2.591628661523515	1394.39	-.1196939704620981
16nov1999	14689.46	.8700412845115579	1420.07	1.824912251817867
17nov1999	14704.48	.1021979449321364	1410.71	-.6613042420246629
18nov1999	14721.74	.1173103577652768	1424.94	1.003658381843042
19nov1999	15073.09	2.35857219153548	1422	-.2065376189955614
22nov1999	15285.03	1.396288329742568	1420.94	-.0745706943600766
23nov1999	15393.2	.705193541297966	1404.64	-1.153758224168655
24nov1999	15307.28	-.5597321235544683	1417.08	.8817374223291985
25nov1999	14998.76	-2.036100120837858	1417.08	0
26nov1999	15274.53	1.821920433504154	1416.62	-.0324663869880837
29nov1999	15461.11	1.214110341727626	1407.83	-.622424073918193
30nov1999	15377.19	-.5442596197287486	1388.91	-1.353024495347377
01dec1999	15422.51	.2942887931256521	1397.72	.632307077212424
02dec1999	15603.04	1.163763656056815	1409.04	.8066283813262132
03dec1999	15840.41	1.509850282436176	1433.3	1.707085650512941
06dec1999	16168.62	2.050805682919155	1423.33	-.6980281297726876
07dec1999	16073.08	-.5926503853148191	1409.17	-.9998318065393086
08dec1999	15989.37	-.5221696420814936	1403.88	-.3761046718539163
09dec1999	16370.95	2.358429624145586	1408.11	.3008547818877716
10dec1999	16380.21	.0565476169194667	1417.04	.6321809277952894
13dec1999	16442.1	.377121984104356	1415.22	-.1285192920501999
14dec1999	16282.7	-.9741924207567365	1403.17	-.8551033338004999
15dec1999	15825.3	-2.849326929251461	1413.32	.7207583865294964
16dec1999	15571.36	-1.617659570211494	1418.78	.3855800829472678
17dec1999	15986.34	2.630127809327831	1421.05	.1598687585857128
20dec1999	16212.38	1.404054033126023	1418.09	-.2085139212901765
21dec1999	16248.74	.2240219388998099	1433.43	1.075927784635144
22dec1999	16192.4	-.3473370950706212	1436.13	.1881822158646074
23dec1999	16296.08	.6382591735382803	1458.34	1.53468067831728
24dec1999	16833.27	3.243269713726704	1458.34	0
27dec1999	16833.27	0	1457.09	-.0857506492418558
28dec1999	16928.28	.5628310951927062	1457.66	.0391114165720019
29dec1999	16660.82	-1.59257409664928	1463.46	.3971084804410552
30dec1999	16962.09	1.792099868817765	1464.47	.0689907231430809
31dec1999	16962.09	0	1469.25	.3258664241889697
03jan2000	17369.63	2.374242502880186	1455.22	-.9594974568010173
04jan2000	17072.82	-1.723555366135621	1399.42	-3.909922687572109
05jan2000	15846.71	-7.452581747141274	1402.11	.1920379811527262
06jan2000	15153.23	-4.47481972481949	1403.45	.0955246084130223
07jan2000	15405.62	1.651866736057528	1441.47	2.672993526267842
10jan2000	15848.15	2.832039635625172	1457.6	1.112782129832901
11jan2000	15862.09	.0879211314577688	1438.56	-1.314863426923107
12jan2000	15714.2	-.9367223405972069	1432.23	-.4409943087863688
13jan2000	15633.96	-.5119290908194074	1449.68	1.21101722553032
14jan2000	15542.23	-.5884635980807573	1465.15	1.061478388435955
17jan2000	15574.55	.2077336512492423	1465.15	0
18jan2000	15789.2	1.368799020594125	1455.14	-.685551038023835
19jan2000	15275.33	-3.30870532539187	1455.9	.0522150171256897
20jan2000	15215.3	-.3937608213576027	1445.57	-.7120558645266506
21jan2000	15108.41	-.7049958116560617	1441.36	-.2916595126569277
24jan2000	15167.54	.3906075626424865	1401.53	-2.80226152948817
25jan2000	15103.04	-.426156998744176	1410.03	.6046483729051921
26jan2000	15427.71	2.126919511570335	1404.09	-.4221574646237514
27jan2000	15917.8	3.1272736735378	1398.56	-.3946270263199381
28jan2000	16185.94	1.670498424722311	1360.15	-2.784814806638192
31jan2000	15532.33	-4.121930605679403	1394.46	2.49122557741801
01feb2000	15653.86	.7793873838965126	1409.28	1.057169211422959
02feb2000	15789.82	.8647896640955111	1409.12	-.0113539597056622
03feb2000	15968.12	1.122880598836851	1424.97	1.118536479241339
04feb2000	15968.12	0	1424.37	-.0421150167315254
07feb2000	15968.12	0	1424.24	-.0091272585639679
08feb2000	16228.73	1.618889373983023	1441.72	1.219850713664616
09feb2000	16819.46	3.575342108134016	1411.69	-2.104927702619008
10feb2000	16845.16	.1526825788774389	1416.83	.3634413515079871
11feb2000	17380.3	3.127400572719097	1387.12	-2.119232648572655
14feb2000	17188.96	-1.107006363439211	1389.94	.2030925489038715
15feb2000	16688.16	-2.95678313335106	1402.05	.8674870571246274
16feb2000	17043.39	2.10629593363123	1387.67	-1.03093696588612
17feb2000	16981.23	-.3653828854247365	1388.25	.0417879483875616
18feb2000	16599.16	-2.275652474971501	1346.09	-3.083986736784627
21feb2000	16322.37	-1.681553209180642	1346.09	0
22feb2000	16255.16	-.4126162748089968	1352.17	.4506615589443541
23feb2000	16376.79	.7454691691568982	1360.69	.6281214667972712
24feb2000	17058.66	4.079290414727232	1353.43	-.5349813063087794
25feb2000	17200.98	.8308366269021761	1333.36	-1.494003871427818
28feb2000	16984.43	-1.266931691371731	1348.05	1.095703153857208
29feb2000	17169.43	1.083343489418276	1366.42	1.353507715703461
01mar2000	16843.58	-1.91609016269858	1379.19	.9302189373569192
02mar2000	16936.81	.5519784508765113	1381.76	.186167858329167
03mar2000	17285.24	2.036359834574419	1409.17	1.964282967966202
06mar2000	17758.75	2.702539405568061	1391.28	-1.277669186646246
07mar2000	17865.35	.5984730459108079	1355.62	-2.596527246088964
08mar2000	17951.42	.4806137777205066	1366.7	.8140160732057033
09mar2000	17637.02	-1.766911837317586	1401.69	2.527957647861623
10mar2000	17831.85	1.098608213702512	1395.07	-.4734058241369965
13mar2000	17096.67	-4.210247650148347	1383.62	-.8241340204650172
14mar2000	16929.16	-.9846128854857028	1359.15	-1.784374866717187
15mar2000	16747.19	-1.080709584440953	1392.16	2.399699348153561
16mar2000	16359	-2.345227839152741	1458.47	4.653144320069558
17mar2000	17082.99	4.330502697543892	1464.47	.410546123246025
20mar2000	17234.46	.8827636297821684	1456.63	-.5367853770868791
21mar2000	17199.98	-.2002646857262036	1493.87	2.524451970119124
22mar2000	17547.03	1.997648379346906	1500.64	.4521615579435867
23mar2000	17710.58	.9277496295812426	1527.35	1.764252379054998
24mar2000	17784.57	.4169026313000757	1527.46	.0072017572319005
27mar2000	18292.85	2.817904568735763	1523.86	-.2359635613678357
28mar2000	18301.68	.0482585794728152	1507.73	-1.064138106524215
29mar2000	18096.36	-1.128204583731396	1508.52	.0523829270163034
30mar2000	17467.15	-3.53888390433319	1487.92	-1.374986620786878
31mar2000	17406.53	-.3476550857635985	1498.58	.7138821544879548
03apr2000	16892.92	-2.995082393408133	1505.97	.491921579095056
04apr2000	16892.92	0	1494.73	-.7491620335110305
05apr2000	16318.44	-3.459884250821688	1487.37	-.4936128864951428
06apr2000	16491.39	1.054266979840612	1501.34	.9348582996253185
07apr2000	16941.67	2.693784106961949	1516.35	.9948088629283092
10apr2000	16850.74	-.5381694851848806	1504.46	-.7872101457462755
11apr2000	16487.66	-2.178235043019683	1500.59	-.257566572235568
12apr2000	16577.08	.5408796076967093	1467.17	-2.252298890534377
13apr2000	16352.55	-1.363716990976549	1440.51	-1.83381576485111
14apr2000	16142.75	-1.291281601814376	1356.22	-6.0295799306048
17apr2000	14762.37	-8.938965707868007	1401.44	3.279886118632369
18apr2000	15278.32	3.435345466153095	1441.61	2.826026515219482
19apr2000	15427.2	.9697355179456579	1427.47	-.9856898019463323
20apr2000	15367.13	-.3901372505414002	1434.54	.4940593765386581
21apr2000	15367.13	0	1434.54	0
24apr2000	15367.13	0	1429.86	-.3267702949568907
25apr2000	15380	.0837151353746179	1477.44	3.273432295529588
26apr2000	15227.38	-.9972840859443721	1460.99	-1.119657221831627
27apr2000	15192.87	-.2268884365138391	1464.92	.2686345351283315
28apr2000	15519.29	2.125752743303089	1452.43	-.8562617657917215
01may2000	15519.29	0	1468.25	1.083319960895501
02may2000	15817.75	1.904896090701591	1446.29	-1.506955854168712
03may2000	15577.46	-1.530772956615145	1415.1	-2.180145690261615
04may2000	15314.07	-1.705298396552557	1409.38	-.405030860173472
05may2000	15268.63	-.2971616857777803	1432.63	1.636202455103231
08may2000	14901	-2.437207201018587	1424.17	-.5922728038695979
09may2000	14776.9	-.8363174168190213	1412.14	-.8482903589146495
10may2000	14492.91	-1.940558629846656	1383.05	-2.081507897858703
11may2000	14492.91	0	1407.81	1.77441001293257
12may2000	15111.94	4.182559550997489	1420.96	.9297394079674781
15may2000	14881.29	-1.538044064097654	1452.36	2.185712002831863
16may2000	15160.29	1.857479012319807	1466.04	.9375068665455899
17may2000	14827.8	-2.217571211702385	1447.8	-1.25197253449274
18may2000	14322.59	-3.466578610182047	1437.21	-.7341428670045502
19may2000	14478.25	1.080951220024318	1406.95	-2.127949330874745
22may2000	14140.73	-2.358823757321105	1400.72	-.4437850762186279
23may2000	14257.17	.8200652340857317	1373.86	-1.936209381243703
24may2000	13933.98	-2.292947679903179	1399.05	1.816913853535773
25may2000	13921.05	-.0928378172897482	1381.52	-1.260909256456788
26may2000	13722.7	-1.435068715652577	1378.02	-.2536656020035721
29may2000	13975.07	1.822363203370969	1378.02	0
30may2000	13990.9	.1132090300510313	1422.45	3.173305074146704
31may2000	14713.86	5.038278844327593	1420.6	-.1301419434136086
01jun2000	14941.19	1.533192175677378	1448.81	1.966321224561618
02jun2000	15284.09	2.269058960445491	1477.26	1.944649072845905
05jun2000	15861.67	3.709308892825547	1467.63	-.6540165728379677
06jun2000	15861.67	0	1457.84	-.6692966631606012
07jun2000	15900.05	.241674686889759	1471.36	.9231254956962864
08jun2000	15876.92	-.1455771527927752	1461.67	-.6607525497478228
09jun2000	16120.25	1.520976329568491	1456.95	-.3234408120834864
12jun2000	16055.04	-.4053426669024418	1446	-.7544085797738909
13jun2000	15692.94	-2.281188928552247	1469.44	1.608025209232711
14jun2000	15857.07	1.040452796333113	1470.54	.0748304445152392
15jun2000	16080.33	1.398132827642762	1478.6	.5466013866810115
16jun2000	16434.38	2.177869610757632	1464.46	-.9609120304356011
19jun2000	16267.46	-1.020868854232226	1486	1.460137245906079
20jun2000	16086.74	-1.117146333447216	1476.28	-.6562536211397685
21jun2000	16238.13	.9366850161184104	1479.13	.1928667009615026
22jun2000	15952.36	-1.775539965231943	1452.18	-1.838820143229825
23jun2000	15738.08	-1.352352733005091	1441.48	-.7395512097768453
26jun2000	15978.91	1.518647441097976	1455.31	.9548572785259779
27jun2000	16155.76	1.100691467978443	1450.55	-.3276141491650009
28jun2000	16438.41	1.7344027193678	1454.82	.2939386773042507
29jun2000	16286.79	-.9266319832955006	1442.39	-.8580721637060584
30jun2000	16155.78	-.8076469412918286	1454.6	.8429488744993385
03jul2000	16124.96	-.1909498317859359	1469.54	1.021847791097574
04jul2000	16235.75	.6847218918247577	1469.54	0
05jul2000	16474.26	1.45835618627288	1446.23	-1.598925608691104
06jul2000	16489.58	.0929503425753708	1456.67	.7192838203922136
07jul2000	16829.96	2.043196522629742	1478.9	1.514555942429663
10jul2000	17238.66	2.39939045049784	1475.62	-.222032773343539
11jul2000	17359.66	.6994587790345008	1480.88	.3558265212141087
12jul2000	17552.25	1.103302303554976	1492.92	.8097428062970202
13jul2000	17449.5	-.5871151879711434	1495.84	.195398822860593
14jul2000	17586.16	.7801234118881339	1509.98	.9408483745136031
17jul2000	17834.77	1.403769367499663	1510.49	.0337695792274495
18jul2000	17440.83	-2.233591364517018	1493.74	-1.1151059383673
19jul2000	17710.07	1.531939526459958	1481.96	-.7917506158269028
20jul2000	17758.5	.273087018156204	1495.57	.914186912404169
21jul2000	17920.85	.9100564919924281	1480.19	-1.033694716577571
24jul2000	17659.68	-1.468076449124389	1464.29	-1.079997456051363
25jul2000	17375.33	-1.623269089009227	1474.47	.6928119832164903
26jul2000	17620.23	1.399628969505606	1452.42	-1.506747241181117
27jul2000	17450.08	-.9703440606159575	1449.62	-.1929677653549788
28jul2000	17183.92	-1.537017034301336	1419.89	-2.072204929700838
31jul2000	16840.98	-2.015886092685726	1430.83	.7675291650055982
01aug2000	16897.44	.33469292696644	1438.1	.506810243625555
02aug2000	17277.39	2.223657913635968	1438.7	.0417130150653477
03aug2000	17274.27	-.0180599138129622	1452.56	.9587588919424128
04aug2000	17425.69	.8727442977761513	1462.93	.7113757023062384
07aug2000	17727.25	1.715744957233944	1479.32	1.11412487293876
08aug2000	17211.83	-2.950606561581459	1482.8	.2349669561716006
09aug2000	17181.99	-.1735195886185537	1472.87	-.6719313970043217
10aug2000	17333.21	.8762572292114967	1460.25	-.8605224386115218
11aug2000	17214.41	-.687749073704147	1471.84	.7905664808428803
14aug2000	16998.06	-1.264760386910169	1491.56	1.330923337526446
15aug2000	17463.52	2.701491386044452	1484.43	-.4791691935959186
16aug2000	17734.15	1.537802549298917	1479.85	-.3090128897738964
17aug2000	17622	-.6344037806139013	1496.07	1.090093861317332
18aug2000	17440	-1.038170296370566	1491.72	-.291185329196253
21aug2000	17501.48	.3519030301244896	1499.48	.5188564729230905
22aug2000	17668.27	.9484926700954688	1498.13	-.0900717632561054
23aug2000	17427.4	-1.37266951787467	1505.97	.5219545154407257
24aug2000	17439.69	.0704962789209063	1508.31	.1552609890299372
25aug2000	17236.74	-1.170549086629613	1506.46	-.1227291124836327
28aug2000	17019.75	-1.266871779149525	1514.09	.5052070800770636
29aug2000	17240.1	1.286363124705758	1509.84	-.2810913479051713
30aug2000	17095.88	-.8400566876323623	1502.59	-.4813399148074993
31aug2000	17097.5	.0094755183676298	1517.68	.9992567262480989
01sep2000	17333.6	1.371456042024555	1520.77	.2033932475602462
04sep2000	17726.16	2.239470015417666	1520.77	0
05sep2000	17595.22	-.7414240317011433	1507.08	-.9042781701856129
06sep2000	17605.23	.0568742744473383	1492.25	-.9888955769277175
07sep2000	17431.94	-.9891861301449367	1502.51	.6851994912499215
08sep2000	17275.44	-.9018316028328144	1494.5	-.5345340237265184
11sep2000	17007.98	-1.560319398053522	1489.26	-.351235044841669
12sep2000	16629.77	-2.24881829994299	1481.99	-.4893573080636315
13sep2000	16629.77	0	1484.91	.1968385144632379
14sep2000	16395.42	-1.419243514743762	1480.87	-.2724411452555309
15sep2000	16249.53	-.8938042254275302	1465.81	-1.022176220541215
18sep2000	15560.16	-4.335018380681532	1444.51	-1.463782698861582
19sep2000	15677.2	.7493626074188242	1459.9	1.059777651294525
20sep2000	15665.62	-.0738925248391809	1451.34	-.5880672612838644
21sep2000	15164.45	-3.251462953839557	1449.05	-.1579098311505156
22sep2000	14612.87	-3.705122549650852	1448.72	-.0227761348503108
25sep2000	15428.95	5.434296754029511	1439.03	-.6711132452052126
26sep2000	15290.84	-.8991658505085098	1427.21	-.8247785953379605
27sep2000	15444.12	.9974392079744376	1426.57	-.0448527924878483
28sep2000	15415.75	-.1838634316492005	1458.29	2.199155479363579
29sep2000	15648.98	1.501602508020028	1436.51	-1.5047955636871
02oct2000	15648.98	0	1436.23	-.0194935845838629
03oct2000	15725.96	.4907110864369457	1426.46	-.6825774312250843
04oct2000	15878.88	.9677074356799764	1434.32	.5495018685719444
05oct2000	16184.67	1.90745735565887	1436.28	.1365568386107796
06oct2000	16184.67	0	1408.99	-1.918330203186436
09oct2000	15693.5	-3.081788403256702	1402.03	-.4951949272960832
10oct2000	15554.11	-.8921701504943869	1387.02	-1.076362554691368
11oct2000	15127	-2.78436858034663	1364.59	-1.630354362183883
12oct2000	15074.79	-.3457414412100235	1329.78	-2.584050220006429
13oct2000	14680.5	-2.650372961611502	1374.17	3.28363974756174
16oct2000	14973.4	1.975521100012401	1374.62	.0327416793585833
17oct2000	14873.42	-.6699566249256605	1349.97	-1.809495930550487
18oct2000	14458.51	-2.829255875828096	1342.13	-.5824465780565724
19oct2000	14422.51	-.249298803469955	1388.76	3.41533584652165
20oct2000	15044.53	4.222428946981793	1396.93	.5865708980616446
23oct2000	15102.36	.3836553019826994	1395.78	-.0823572848595688
24oct2000	14925.92	-1.17517240794367	1398.13	.1682230676141039
25oct2000	15061.13	.9017953837485493	1364.9	-2.405446359399832
26oct2000	14996.24	-.4317749744025434	1364.44	-.0337077831531474
27oct2000	14902.46	-.6273203018464457	1379.58	1.103501697134579
30oct2000	14799.9	-.6905876004452693	1398.66	1.373553039052133
31oct2000	14895.33	.6427317014939149	1429.4	2.174014039339234
01nov2000	15349	3.000258432584602	1421.22	-.5739118123332609
02nov2000	15291.54	-.3750591037700701	1428.32	.4983270768506465
03nov2000	15594.12	1.959418583163952	1426.69	-.1141852516876263
06nov2000	15671.15	.4927522190619982	1432.19	.3847665369240971
07nov2000	15820.79	.9503455565752716	1431.87	-.0223459006677196
08nov2000	15654.12	-1.059075675599175	1409.28	-1.590234662253387
09nov2000	15504.79	-.9585132682957465	1400.14	-.6506704050522671
10nov2000	15389.38	-.7471347303278364	1365.98	-2.470011186856613
13nov2000	14815.69	-3.799090678056061	1351.26	-1.083462925404088
14nov2000	15177.51	2.412797253347954	1382.95	2.318140824018666
15nov2000	15127.4	-.3307057877391273	1389.81	.4948148412974973
16nov2000	15298.34	1.123665676528596	1372.32	-1.266430889212611
17nov2000	15180.84	-.77102193752836	1367.72	-.3357618371663484
20nov2000	15346.66	1.086375437572862	1342.62	-1.852219100721175
21nov2000	15188.29	-1.037312457174977	1347.35	.3516771469516122
22nov2000	14772.5	-2.775739197117133	1322.36	-1.872168131729701
23nov2000	14563.5	-1.424894574151914	1322.36	0
24nov2000	14376.9	-1.289564663391829	1341.77	1.457161883685654
27nov2000	14602.75	1.558711527962409	1348.97	.5351700412830951
28nov2000	14566.21	-.2505404314286253	1336.09	-.9593900168028746
29nov2000	14169.05	-2.76444544211838	1341.91	.4346534102158905
30nov2000	13984.38	-1.311901594938902	1314.95	-2.029533012398144
01dec2000	14441.42	3.215947412294007	1315.23	.0212913185452912
04dec2000	14559.24	.812537702402949	1324.97	.7378262393821444
05dec2000	14573.21	.0959068054408263	1376.54	3.818328671402149
06dec2000	15098.95	3.544029332087106	1351.46	-1.838761483443552
07dec2000	15011.51	-.5807964793431708	1343.55	-.5870124944838295
08dec2000	15189.33	1.177596748329179	1369.89	1.941508003848114
11dec2000	15408.54	1.432869350148991	1380.2	.749797155870624
12dec2000	15329.59	-.5136953589101267	1371.18	-.6556733213653132
13dec2000	15621.73	1.887794613883287	1359.99	-.8194336210959996
14dec2000	15496.99	-.8017082201545733	1340.93	-1.411394369352692
15dec2000	14975.53	-3.422827582305032	1312.15	-2.169638983112687
18dec2000	15024.53	.326666303824652	1322.74	.8038329510870135
19dec2000	15188.04	1.082407729023771	1305.6	-1.304263753826174
20dec2000	14930.71	-1.708811034598412	1264.74	-3.17961377699838
21dec2000	14659.32	-1.83438550158801	1274.86	.7969801202206916
22dec2000	14738.21	.5367130461364056	1305.97	2.410969102695315
25dec2000	14738.21	0	1305.97	0
26dec2000	14738.21	0	1315.19	.7035082197664799
27dec2000	14748.36	.0688449039742522	1328.92	1.038544039891498
28dec2000	14796.54	.3261479491115438	1334.22	.3980269153797344
29dec2000	15095.53	2.000530385172539	1320.28	-1.050301612138149
01jan2001	15095.53	0	1320.28	0
02jan2001	14869.94	-1.505694801213586	1283.27	-2.843232755142822
03jan2001	14589.58	-1.90341502141429	1347.56	4.888404194694296
04jan2001	15235.03	4.328980630567436	1333.34	-1.060847727211112
05jan2001	15447.61	1.385691723527493	1298.35	-2.659284489659708
08jan2001	15436.53	-.0717520415031814	1295.86	-.1919660139046542
09jan2001	15500.58	.4140664173991837	1300.8	.3804892407771376
10jan2001	15435.79	-.4188603557889081	1313.27	.954075031728685
11jan2001	15090.76	-2.260620303076522	1326.82	1.02648917103787
12jan2001	15295.41	1.347014739809005	1318.32	-.6426903118736504
15jan2001	15293.75	-.0108535180542546	1318.32	0
16jan2001	15363.15	.4527536610035909	1326.65	.6298769014915884
17jan2001	15261.48	-.6639778082144332	1329.47	.2123398837080792
18jan2001	15528.75	1.736113780901327	1347.97	1.381939047725211
19jan2001	15933.54	2.573317691072852	1342.54	-.4036414934284416
22jan2001	16099.26	1.034698674470036	1342.9	.0268112489690608
23jan2001	16044.21	-.3425271373798111	1360.4	1.294731954591022
24jan2001	16044.21	0	1364.3	.2862702435788123
25jan2001	16044.21	0	1357.51	-.4989337305365105
26jan2001	16044.21	0	1354.95	-.1887585999500452
29jan2001	16099.82	.3460054976313742	1364.17	.6781631804429367
30jan2001	15893.07	-1.292492664392064	1373.73	.6983482853742728
31jan2001	16102.34	1.308143788448035	1366.01	-.5635586173978524
01feb2001	16163.99	.3821325513033713	1373.47	.5446302539167114
02feb2001	16071.29	-.5751478227519868	1349.47	-1.76284615320883
05feb2001	15830.83	-1.507514572039526	1354.31	.358017676718525
06feb2001	15913.24	.5192162513361964	1352.26	-.1514832715956871
07feb2001	16049.46	.8523737027475775	1340.89	-.8443694226354381
08feb2001	15909.4	-.8765074642370863	1332.53	-.6254181722252561
09feb2001	15873.28	-.2272937055678881	1314.76	-1.342525140858175
12feb2001	15693.11	-1.14154299254654	1330.31	1.175785831373766
13feb2001	15842.71	.948769508465297	1318.8	-.8689765565436325
14feb2001	15860.41	.1116609459199225	1315.92	-.2186191433673379
15feb2001	15756.37	-.6581339120069529	1326.61	.8090775366381031
16feb2001	15630.3	-.8033389843326688	1301.53	-1.908632063477178
19feb2001	15490.96	-.8954710130730348	1301.53	0
20feb2001	15527.36	.2347001172781304	1278.94	-1.75088856667811
21feb2001	15351.5	-1.139044002056444	1255.27	-1.868092095978646
22feb2001	15098.63	-1.660917790065852	1252.82	-.1953678519730495
23feb2001	15280.55	1.19767666269972	1245.86	-.5570955865184857
26feb2001	15230.21	-.329982246778826	1267.65	1.733873817457177
27feb2001	14834.73	-2.630990201225281	1257.94	-.7689330289222696
28feb2001	14787.87	-.3163803250741282	1239.94	-1.441247103776266
01mar2001	14360.55	-2.932238640192075	1241.23	.1039832108427952
02mar2001	13966.42	-2.782898671610212	1234.18	-.5696041513415295
05mar2001	14135.25	1.201580057653828	1241.41	.5841048441777907
06mar2001	14321.04	1.305810701099475	1253.8	.993110947146203
07mar2001	14177.36	-1.00834585380376	1261.89	.6431657229391874
08mar2001	14208.95	.222572169760582	1264.74	.2255970370598881
09mar2001	14194.34	-.1028754154079436	1233.42	-2.507576867422223
12mar2001	13776.71	-2.986380833365665	1180.16	-4.414077627751656
13mar2001	13493.03	-2.080622944427546	1197.66	1.471963056272596
14mar2001	13330.83	-1.209385800267171	1166.71	-2.618183107408623
15mar2001	13504.16	1.291838830605307	1173.56	.5854042108250468
16mar2001	13522.04	.1323160681755198	1150.53	-1.981915833025649
19mar2001	13457.69	-.4770256931816874	1170.81	1.747311119493311
20mar2001	13223.86	-1.752791622375582	1142.62	-2.43719458741305
21mar2001	13154.44	-.5263429429930966	1122.14	-1.808629459333932
22mar2001	12621.84	-4.133069741870266	1117.58	-.4071943189927651
23mar2001	12583.36	-.3053340572215291	1139.83	1.971349516932275
26mar2001	12950.49	2.875831903757486	1152.69	1.121921282360905
27mar2001	12707.9	-1.890977795010329	1182.17	2.525339136621163
28mar2001	12851.41	1.122968563060489	1153.29	-2.47330052279624
29mar2001	12677.88	-1.359479034620747	1147.95	-.4640984499430623
30mar2001	12760.63	.6505907136741484	1160.33	1.072670447744439
02apr2001	12727.29	-.2616142785717201	1145.87	-1.254027360675636
03apr2001	12584.21	-1.130565347853718	1106.46	-3.499844397964491
04apr2001	12063.71	-4.22410809591991	1103.25	-.2905360665426571
05apr2001	12063.71	0	1151.44	4.275296380475879
06apr2001	12386.61	2.641427794030449	1128.43	-2.018604686307501
09apr2001	12202.09	-1.500880191295195	1137.59	.8084703482994726
10apr2001	12213.66	.0947748962538242	1168.38	2.670618436720762
11apr2001	12706.42	3.955238004249395	1165.89	-.2133430104008127
12apr2001	12989.46	2.203088183211577	1183.5	1.499140611650418
13apr2001	12989.46	0	1183.5	0
16apr2001	12989.46	0	1179.68	-.3232934712698032
17apr2001	12606.45	-2.992967163884153	1191.81	1.022994470591243
18apr2001	12972.79	2.864549925078919	1238.16	3.815324665725139
19apr2001	13548.95	4.345496655665571	1253.7	1.247277251747558
20apr2001	13448.12	-.7469734221769997	1242.98	-.8587456845301489
23apr2001	13311.5	-1.021099604916564	1224.36	-1.509346380146415
24apr2001	13275	-.2745756149298728	1209.47	-1.223601137061436
25apr2001	13249.55	-.1918977536654154	1228.75	1.581514535677631
26apr2001	13293.11	.3282266291847691	1234.52	.4684838083673704
27apr2001	13386.04	.6966516987413129	1253.05	1.489834878471452
30apr2001	13386.04	0	1249.47	-.2861117946833858
01may2001	13386.04	0	1266.44	1.349035328202497
02may2001	13814.24	3.148757132412783	1267.43	.0781413450868129
03may2001	13718.14	-.6980899600359081	1248.58	-1.498432255656112
04may2001	13390.99	-2.413695185144604	1266.61	1.433713464427733
07may2001	13600.78	1.554505129563388	1263.51	-.2450477883460422
08may2001	13540.81	-.4419055596331489	1261.2	-.1829913649173953
09may2001	13585.14	.3268459866964335	1255.48	-.4545679108550971
10may2001	13604.8	.1446123340192784	1255.18	-.0238980986217108
11may2001	13636.61	.2335416151959535	1245.67	-.7605450819073489
14may2001	13259.17	-2.806869927121447	1248.92	.2605640076152937
15may2001	13250.09	-.0685043668143592	1249.44	.0416273081148333
16may2001	13335.95	.6459051329320786	1284.99	2.805548528350688
17may2001	13637.87	2.238708567224457	1288.49	.2720053902072195
18may2001	13459.18	-1.318908075089453	1291.96	.268945501101836
21may2001	13721.27	1.928578249881241	1312.83	1.602466732337859
22may2001	13877.95	1.135406603477662	1309.38	-.2631369715377474
23may2001	13839.1	-.2803330472934462	1289.05	-1.564822977257574
24may2001	13810.6	-.2061505918204531	1293.17	.3191055367943285
25may2001	13753.99	-.4107449418953024	1277.89	-1.188628806873737
28may2001	13739.07	-.108536492225042	1277.89	0
29may2001	13629.61	-.799896696773672	1267.93	-.7824630819595946
30may2001	13420.13	-1.548881341527952	1248.08	-1.577927898700437
31may2001	13174.41	-1.847950688988398	1255.82	.6182375217078651
01jun2001	13141.38	-.251028126800712	1260.67	.3854579994373886
04jun2001	13207.49	.5018062537482493	1267.11	.5095391160208962
05jun2001	13451.87	1.833403693035685	1283.57	1.29065413850169
06jun2001	13576.01	.9186134684799896	1270.03	-1.060473597478673
07jun2001	13703.43	.9341901935863817	1276.96	.5441730906813547
08jun2001	13808.89	.7666421190586803	1264.96	-.9441752019378136
11jun2001	13675.49	-.9707408176119259	1254.39	-.8391102482728563
12jun2001	13526.68	-1.094114803965596	1255.85	.1163235519016759
13jun2001	13523.31	-.0249168300426206	1241.6	-1.1411763715655
14jun2001	13248.89	-2.050108779776849	1219.87	-1.765657475634175
15jun2001	13102.5	-1.111072364393806	1214.36	-.4527106650133561
18jun2001	12948.78	-1.180147648074481	1208.43	-.4895192601642506
19jun2001	13133.66	1.41768252094554	1212.58	.3428324595701859
20jun2001	12918.71	-1.650175225454298	1223.14	.8671001727485361
21jun2001	13187.45	2.058897159155038	1237.04	1.130010642315149
22jun2001	13174.02	-.1018911400759492	1225.35	-.949491171118666
25jun2001	13174.02	0	1218.6	-.5523858641594437
26jun2001	12961.97	-1.622702281394339	1216.76	-.1511070519438995
27jun2001	13004.21	.3253465643336284	1211.07	-.468732194421051
28jun2001	12827.82	-1.365690126150021	1226.23	1.244015550795119
29jun2001	13042.53	1.659930615724292	1224.55	-.1370992307058394
02jul2001	13042.53	0	1236.72	.9889284136441745
03jul2001	13184.75	1.084530260074779	1234.45	-.1837186950703895
04jul2001	13207.53	.1726262805410883	1234.45	0
05jul2001	12999.48	-1.587776482892167	1219.24	-1.239781294422659
06jul2001	12999.48	0	1190.59	-2.377873123562235
09jul2001	12690.68	-2.404149087047713	1198.78	.6855390395797301
10jul2001	12713.9	.1828017346957367	1181.52	-1.450262783526846
11jul2001	12527.9	-1.473772604145829	1180.18	-.1134775918867348
12jul2001	12660.2	1.050505728301765	1208.14	2.341501762011244
13jul2001	12612.79	-.3751835901725897	1215.68	.6221604179961204
16jul2001	12624.53	.0930368267852089	1202.45	-1.09424489253982
17jul2001	12495.25	-1.029317465572177	1214.44	.9921923101472885
18jul2001	12427.19	-.5461758093531444	1207.71	-.5557060726249397
19jul2001	12279.82	-1.192954936531798	1215.02	.6034533095433225
20jul2001	12301.68	.1778573786182847	1210.85	-.3437945238008666
23jul2001	12236.45	-.531663608046351	1191.03	-1.650411335156932
24jul2001	12214.1	-.1828180243384381	1171.65	-1.640546723052516
25jul2001	12214.1	0	1190.49	1.595197533521908
26jul2001	12039.82	-1.437153249063883	1202.93	1.039526035838989
27jul2001	12182.17	1.175391772971324	1205.82	.2399585998315246
30jul2001	12086.66	-.7871042246057058	1204.52	-.107868609909989
31jul2001	12316.69	1.885288808980512	1211.23	.555522488350757
01aug2001	12478.74	1.307114312959179	1215.93	.3872843878916399
02aug2001	12466.37	-.0991777628074786	1220.75	.3956207862104932
03aug2001	12269.08	-1.595234239117893	1214.35	-.5256469743539327
06aug2001	12148.81	-.9851053683549438	1200.48	-1.148747740081202
07aug2001	12007.19	-1.172558557706971	1204.4	.3260040810160625
08aug2001	11958.01	-.4104290307379799	1183.53	-1.748001943234989
09aug2001	11716.77	-2.038019782327183	1183.43	-.0084496569489723
10aug2001	11765.81	.4176719192848566	1190.16	.5670750243249145
13aug2001	11694.29	-.6097179599953151	1191.29	.0949001729876109
14aug2001	11991.01	2.505651386752028	1186.73	-.3835128038550906
15aug2001	12141.63	1.248284114893572	1178.02	-.7366562544212307
16aug2001	11827.02	-2.625329919122521	1181.66	.3085166537160511
17aug2001	11754.81	-.6124225786807713	1161.97	-1.680338901062228
20aug2001	11458.7	-2.551325172001739	1171.41	.8091310890184999
21aug2001	11440.35	-.1602686917388851	1157.26	-1.215300936357977
22aug2001	11188.57	-2.225385840362115	1165.31	.6932003974315926
23aug2001	11345.38	1.391789111692354	1162.09	-.2767037943192996
24aug2001	11110.3	-2.093800661530842	1184.93	1.946359301410272
27aug2001	11234.72	1.113637722110994	1179.21	-.4838978369711811
28aug2001	11300.53	.5840644064916134	1161.51	-1.512383999474931
29aug2001	11242.41	-.515639297947601	1148.6	-1.117707329981332
30aug2001	11315.63	.6491721544866991	1129.03	-1.718495244579188
31aug2001	11090.48	-2.009787317678402	1133.58	.4021909328877804
03sep2001	10902.64	-1.708212091804384	1133.58	0
04sep2001	11136.86	2.125536587787558	1132.94	-.0564742439519428
05sep2001	10943.14	-1.754755170057365	1131.74	-.105975247037815
06sep2001	10664.32	-2.580918599306514	1106.4	-2.264477005283538
07sep2001	10384.2	-2.661816975119713	1085.78	-1.881287864729408
10sep2001	10366.32	-.1723330733407025	1092.54	.6206637868552356
11sep2001	10417.36	.491155585581815	1092.54	0
12sep2001	9493.620000000001	-9.28536512503122	1092.54	0
13sep2001	9569.209999999999	.7930658374210253	1092.54	0
14sep2001	9655.450000000001	.8971870346321964	1092.54	0
17sep2001	9319.35	-3.542963899339213	1038.77	-5.046793967655283
18sep2001	9307.9	-.1229381840273547	1032.74	-.5821856550759286
19sep2001	9558.15	2.653069175674716	1016.1	-1.62436948526592
20sep2001	9317.98	-2.544832668362496	984.54	-3.155252147672183
21sep2001	8934.200000000001	-4.205925794052767	965.8	-1.921775357567235
24sep2001	9284.5	3.845973399008251	1003.45	3.824256794525027
25sep2001	9210.059999999999	-.8049978154536674	1012.27	.875127129732256
26sep2001	9371.75	1.740348018305227	1007.04	-.5179998805972197
27sep2001	9600.790000000001	2.414554166765548	1018.61	1.142361792269853
28sep2001	9950.700000000001	3.579751370004303	1040.94	2.168519826755055
01oct2001	9950.700000000001	0	1038.55	-.2298641544173918
02oct2001	9950.700000000001	0	1051.33	1.22305197506849
03oct2001	9897.139999999999	-.5397073939505503	1072.28	1.973119328257322
04oct2001	10286.39	3.857583573217838	1069.63	-.2474428292614128
05oct2001	10277.38	-.0876298516912399	1071.38	.1634742845407544
08oct2001	9967.83	-3.058245640545998	1062.44	-.8379387492356116
09oct2001	10358.93	3.848604231908936	1056.75	-.5369989168913847
10oct2001	10298.24	-.5875942795523059	1080.99	2.267912745571898
11oct2001	10522.61	2.155326854885331	1097.43	1.509379469140892
12oct2001	10274.13	-2.389719013283198	1091.65	-.5280769484901526
15oct2001	10130.59	-1.406952585703181	1089.98	-.1530965678127494
16oct2001	10148.49	.1765366540180224	1097.54	.6911964323419895
17oct2001	10260.81	1.100685804710189	1077.09	-1.880835162981764
18oct2001	9880.610000000001	-3.775753325029108	1068.61	-.790422160616
19oct2001	9825.84	-.5558600460634722	1073.48	.4546968979427746
22oct2001	9797.540000000001	-.2884316526472475	1089.9	1.518024139739804
23oct2001	10219.84	4.219959531824102	1084.78	-.4708747457261353
24oct2001	10243.46	.2308524088471486	1085.2	.0387100346771696
25oct2001	10243.46	0	1100.09	1.362769283657883
26oct2001	10404.74	1.56220183826683	1104.61	.4100336855631603
29oct2001	10178.09	-2.202410081761208	1078.3	-2.410660458895997
30oct2001	10076.43	-1.003833748450589	1059.79	-1.731495161647523
31oct2001	10073.97	-.0244163888778459	1059.78	-.0009435876144437
01nov2001	10158.85	.8390377411650718	1084.1	2.268881027183856
02nov2001	10186.06	.2674872115317584	1087.2	.2855434169688031
05nov2001	10430.72	2.37351793866889	1102.84	1.42830869643138
06nov2001	10356.05	-.7184408273008813	1118.86	1.442163897667381
07nov2001	10269.79	-.8364314171718235	1115.8	-.2738673366493138
08nov2001	10538.62	2.584002892501047	1118.54	.2452627060797852
09nov2001	10609.25	.6679657347323342	1120.31	.1581169233101143
12nov2001	10592.45	-.1584778910761031	1118.33	-.1768931598028267
13nov2001	10662.84	.6623316578986405	1139.09	1.839319689952923
14nov2001	10950.04	2.657830945843287	1141.21	.185940500004822
15nov2001	11239.39	2.60814633063422	1142.24	.0902143747274486
16nov2001	11287.37	.42598289815583	1138.65	-.3147896623263868
19nov2001	11360.26	.6436898843263705	1151.06	1.083990681618818
20nov2001	11225.79	-1.190749058402574	1142.66	-.7324379220251309
21nov2001	11173.92	-.4631318237041882	1137.03	-.4939278100096978
22nov2001	11253.3	.7078927435980376	1137.03	0
23nov2001	11322.36	.6118112641404494	1150.34	1.163795120799005
26nov2001	11391.96	.6128311816144816	1157.42	.6135839266314669
27nov2001	11261.54	-1.15144627498136	1149.5	-.6866324897795373
28nov2001	11066.19	-1.749886664014788	1128.52	-1.842002546201638
29nov2001	11090.74	.2216011879488278	1140.2	1.029664585626211
30nov2001	11279.25	1.685422858066765	1139.45	-.0657995768701625
03dec2001	11155.15	-1.106347981880162	1129.9	-.8416556613579651
04dec2001	11427.28	2.410220455469414	1144.8	1.310081602704027
05dec2001	11678.44	2.174092760250801	1170.35	2.207290011367213
06dec2001	11745.84	.5754728513020169	1167.1	-.2780809937605433
07dec2001	11832.18	.7323802925411016	1158.31	-.7559993175307866
10dec2001	11784.92	-.4002190199672739	1139.93	-1.599518924850329
11dec2001	11693.05	-.7826099863212477	1136.76	-.27847463190529
12dec2001	11847.06	1.308508732146585	1137.07	.0272667703320018
13dec2001	11529.54	-2.716729797167972	1119.38	-1.567981779542738
14dec2001	11466.11	-.5516709540232867	1123.09	.3308854419382001
17dec2001	11465.78	-.002878088112368	1134.36	.9984800222574641
18dec2001	11486.93	.1842920159413453	1142.92	.7517775868921994
19dec2001	11565.23	.6793315778034881	1149.56	.5792869354046104
20dec2001	11601.14	.310018606811191	1139.93	-.8412403453764483
21dec2001	11158.1	-3.893767758285271	1144.89	.4341705509842697
24dec2001	11209.78	.4620919994188455	1144.65	-.0209649100587406
25dec2001	11209.78	0	1144.65	0
26dec2001	11209.78	0	1149.37	.4115052755050641
27dec2001	11359.5	1.32677866828832	1157.13	.6728835273574596
28dec2001	11431.59	.6326177503851227	1161.02	.3356127645994356
31dec2001	11397.21	-.3011987138304306	1148.08	-1.120794721569496
01jan2002	11397.21	0	1148.08	0
02jan2002	11350.85	-.4075957614249504	1154.67	.5723606983400131
03jan2002	11423.52	.6381756916628234	1165.27	.9138230958256166
04jan2002	11702.15	2.409819769776966	1172.51	.6193930264379865
07jan2002	11892.64	1.614713577475158	1164.89	-.6520088127675017
08jan2002	11713.71	-1.51597707205422	1160.71	-.3594775112921056
09jan2002	11440.72	-2.358102962561937	1155.14	-.4810338096605804
10jan2002	11256.07	-1.627138233591197	1156.55	.1219886900798883
11jan2002	11166.46	-.7992896169264796	1145.6	-.9512918425928163
14jan2002	11209.43	.3840745804707169	1138.41	-.6295965210711962
15jan2002	11013.59	-1.762542353581154	1146.19	.6810846603015897
16jan2002	10964.09	-.4504577708043911	1127.57	-1.637852389179351
17jan2002	11013.84	.4527276679281655	1138.88	.9980448614935966
18jan2002	10972.96	-.3718599078291973	1127.58	-.9971580025263549
21jan2002	11000.25	.2483935122038261	1127.58	0
22jan2002	10797.69	-1.858577744904366	1119.31	-.7361319285975831
23jan2002	10762.14	-.3297802646743619	1128.18	.7893290784849682
24jan2002	10741.46	-.1923399465709963	1132.15	.3512765023092612
25jan2002	10772.96	.2928270667652555	1133.28	.0997603186781326
28jan2002	10767.46	-.0510667862513969	1133.06	-.0194145627479436
29jan2002	11014.24	2.266035799492272	1100.64	-2.903010860012856
30jan2002	10756.96	-2.363599411732586	1113.57	1.167924178439961
31jan2002	10725.3	-.294755048323303	1130.2	1.482353763363964
01feb2002	10691.25	-.3179786537989671	1122.2	-.7103563878871455
04feb2002	10721.32	.2808632477751871	1094.44	-2.504822740890766
05feb2002	10609.19	-1.051367575156803	1090.02	-.4046772229255424
06feb2002	10592.39	-.1584787880542393	1083.51	-.5990273395553913
07feb2002	10409.68	-1.739967627748129	1080.17	-.308733514472781
08feb2002	10518.99	1.044605261496301	1096.22	1.474946215298534
11feb2002	10832.74	2.939083484094773	1111.94	1.423833922886075
12feb2002	10832.74	0	1107.5	-.4001014600982344
13feb2002	10832.74	0	1118.51	.9892219516300038
14feb2002	10832.74	0	1116.48	-.1816563437181173
15feb2002	10961.88	1.18507697195831	1104.18	-1.107790097325179
18feb2002	11002.81	.3726895064360747	1104.18	0
19feb2002	10840.49	-1.48624967789619	1083.34	-1.90541165422653
20feb2002	10749.06	-.8469889051962554	1097.98	1.342326648444203
21feb2002	10788.9	.3699518936702617	1080.95	-1.563184386686078
22feb2002	10664.94	-1.155610179820066	1089.84	.8190612357331872
25feb2002	10496.02	-1.596558834072326	1109.43	1.781547344184187
26feb2002	10547.13	.4857647310634761	1109.38	-.0045069203769899
27feb2002	10648.71	.9584973060075441	1109.89	.045961060076305
28feb2002	10482.55	-1.572678815250939	1106.73	-.2851189776065688
01mar2002	10425.31	-.5475466452139699	1131.78	2.238189306511362
04mar2002	10704.12	2.639221063158104	1153.84	1.930389568956592
05mar2002	10985.84	2.597845673847488	1146.14	-.6695735413123849
06mar2002	11003	.1560792063935779	1162.77	1.440531469616779
07mar2002	11188.07	1.668006913597608	1157.54	-.4508025959575335
08mar2002	11233.23	.4028317811089366	1164.31	.5831573259033718
11mar2002	11318.87	.7594894635962746	1168.26	.3386825497828205
12mar2002	11273.86	-.3984472841334963	1165.58	-.2296645166754985
13mar2002	11217.5	-.501171276146728	1154.09	-.9906662560429602
14mar2002	11303.7	.7655046883920491	1153.04	-.0910221853553494
15mar2002	11210.25	-.8301567400025078	1166.16	1.131436699091015
18mar2002	11230.64	.1817218979383028	1165.55	-.052322116722614
19mar2002	11222.83	-.069566087691264	1170.29	.4058502728113922
20mar2002	11036.6	-1.673307405272162	1151.85	-1.588223588198279
21mar2002	10829.73	-1.892189244744458	1153.59	.1509473532500749
22mar2002	10863.07	.3073833368761214	1148.7	-.4247950825804203
25mar2002	10836.64	-.2435978459583765	1131.87	-1.475973597236102
26mar2002	10786.92	-.4598695832063626	1138.49	.5831690799177558
27mar2002	10987.88	1.845855813734509	1144.58	.5334934491028953
28mar2002	10987.88	0	1147.39	.245204030412971
29mar2002	10987.88	0	1147.39	0
01apr2002	10987.88	0	1146.54	-.0741086291998982
02apr2002	10878.04	-1.004676902811674	1136.77	-.8557803912953688
03apr2002	10833.96	-.4060432992138985	1125.4	-1.005237956920269
04apr2002	10833.96	0	1126.34	.0834909940405026
05apr2002	10833.96	0	1122.73	-.3210218534984044
08apr2002	10723.68	-1.023126483198666	1125.29	.2277560792715683
09apr2002	10733.69	.0933012827401214	1117.8	-.6678312361717786
10apr2002	10643.14	-.84718399855781	1130.47	1.12710075997553
11apr2002	10744.91	.9516600912322204	1103.69	-2.397436413064913
12apr2002	10710.48	-.3209452688027525	1111.01	.661040019450887
15apr2002	10727.98	.1632580314716137	1102.55	-.764383273263558
16apr2002	10788.53	.5628251034934806	1128.37	2.314843469093297
17apr2002	11090.58	2.761256663132627	1126.07	-.2040418727459858
18apr2002	11217.15	1.13477577696699	1124.47	-.1421881210346143
19apr2002	11252.18	.311803052253623	1125.17	.062232181379418
22apr2002	11139.42	-1.007171914394789	1107.83	-1.553098840068223
23apr2002	11345.18	1.83028156144438	1100.96	-.6220620478646133
24apr2002	11396.57	.4519448808629534	1093.14	-.7128237648521107
25apr2002	11409.29	.1115502885573605	1091.48	-.1519715391679277
26apr2002	11385.08	-.2124209539767108	1076.32	-1.398675813667349
29apr2002	11361.49	-.2074159616793025	1065.45	-1.01505701653668
30apr2002	11497.58	1.19070117782325	1076.92	1.070786987699091
01may2002	11497.58	0	1086.46	.8819589567364616
02may2002	11780.11	2.42759375985333	1084.56	-.1750329785150662
03may2002	11797.22	.1451394454214494	1073.43	-1.031524584433718
06may2002	11736.2	-.5185828217904032	1052.67	-1.952933522321754
07may2002	11795.98	.5080713184662855	1049.49	-.3025461835118648
08may2002	11768.31	-.2348469885355087	1088.85	3.68177615304992
09may2002	11700.76	-.5756528617204992	1073.01	-1.465431014719698
10may2002	11645.9	-.4699610220162853	1054.99	-1.693649505950479
13may2002	11733.43	.7487845799493797	1074.56	1.837998725686329
14may2002	11690.31	-.3681739014208318	1097.28	2.09231148254343
15may2002	11838.36	1.258481282430424	1091.07	-.5675524179844516
16may2002	11832.77	-.0472305302189113	1098.23	.6540926805466363
17may2002	11974.61	1.191577387067433	1106.59	.7583421834043591
20may2002	11974.61	0	1091.88	-1.338223357762125
21may2002	11753.29	-1.8655373519465	1079.88	-1.105105732274225
22may2002	11795.2	.355946765582793	1086.02	.5669713696708989
23may2002	11624.75	-1.455622318747984	1097.08	1.013246724794126
24may2002	11626.78	.0174612165750432	1083.82	-1.216026722753583
27may2002	11564.73	-.535110892421109	1083.82	0
28may2002	11581.58	.1455955871719539	1074.55	-.8589868279757162
29may2002	11430.66	-1.311668605726979	1067.66	-.643263149577411
30may2002	11380.61	-.4388188848263752	1064.66	-.2813838428961546
31may2002	11301.94	-.6936637674900936	1067.14	.2326673345315555
03jun2002	11359.8	.5106415105565532	1040.68	-2.510782706679571
04jun2002	11312.55	-.4168078598441483	1040.69	.0009609055573456
05jun2002	11402.38	.7909376634668064	1049.9	.8810966840322898
06jun2002	11380.77	-.1897016565367338	1029.15	-1.996170271588582
07jun2002	11284.71	-.8476376864752666	1027.53	-.157535478055415
10jun2002	11288.84	.0365914979795434	1030.74	.3119126841953701
11jun2002	11215.02	-.6560675793640058	1013.6	-1.676864085948004
12jun2002	11147.97	-.5996532746065597	1020.26	.6549146750186807
13jun2002	11119.33	-.2572383341755469	1009.56	-1.054290440639338
14jun2002	10955.52	-1.484159637766425	1007.27	-.2270891432710975
17jun2002	10832.26	-1.131471999493527	1036.17	2.828752210378127
18jun2002	10852.04	.1824361910335526	1037.11	.0906775799128567
19jun2002	10673.11	-1.662558648709478	1019.99	-1.664517551223188
20jun2002	10754.41	.7588408750137887	1006.29	-1.352252281319366
21jun2002	10591.86	-1.523012142479985	989.13	-1.719981060608511
24jun2002	10657.34	.6163075058179146	992.72	.3622881576953674
25jun2002	10608.98	-.4548044359282244	976.14	-1.684263171723011
26jun2002	10355.92	-2.414247541442904	973.53	-.2677377770716305
27jun2002	10518.09	1.553829502127435	990.64	1.742255792842506
28jun2002	10598.55	.7620567417866653	989.8200000000001	-.0828090490954558
01jul2002	10598.55	0	968.64	-2.163008258253463
02jul2002	10491.76	-1.012701213635303	948.09	-2.14435913756752
03jul2002	10579.19	.829867678111107	953.99	.6203754755375712
04jul2002	10765.58	1.746514372126917	953.99	0
05jul2002	10806.16	.3762334226911079	989.03	3.607147561997515
08jul2002	10803.45	-.0250814338084382	976.98	-1.225848382884553
09jul2002	10843.15	.3668016641084293	952.83	-2.502967731267614
10jul2002	10787.54	-.5141779806152158	920.47	-3.455209453263386
11jul2002	10558.81	-2.143118186378778	927.37	.7468213774076027
12jul2002	10648.3	.8439672466707293	921.39	-.6469223539735225
15jul2002	10581.66	-.6277941067326154	917.9400000000001	-.3751370385871589
16jul2002	10421.49	-1.525229358926872	901.05	-1.857127904306299
17jul2002	10335.12	-.8322216247558245	906.04	.5522705214486834
18jul2002	10452.55	1.129816368494474	881.5599999999999	-2.739038986027609
19jul2002	10325.46	-1.22332778689529	847.75	-3.910728431274269
22jul2002	10110.25	-2.106292919405917	819.85	-3.346438430987053
23jul2002	10313.89	1.994176973778217	797.7	-2.738880977879354
24jul2002	9971.99	-3.371136760357096	843.42	5.573246765464557
25jul2002	9884.780000000001	-.8783962421382796	838.68	-.5635827294692142
26jul2002	9773.120000000001	-1.13604404231431	852.84	1.674272934976706
29jul2002	9975.99	2.054544596303742	898.96	5.266658297284277
30jul2002	10155.25	1.780960717243474	902.78	.4240351797503372
31jul2002	10267.36	1.097911835484311	911.62	.974434518083811
01aug2002	10180.02	-.8542955741747349	884.66	-3.001984617736664
02aug2002	9991.719999999999	-1.867022574428212	864.24	-2.335288239189293
05aug2002	9862.33	-1.303430099814484	834.6	-3.489793985127676
06aug2002	9700.690000000001	-1.652543201451095	859.5700000000001	2.947969604841916
07aug2002	9977.74	2.815959477317875	876.77	1.981243607405503
08aug2002	9962.24	-.1554665864453852	905.46	3.219840157858744
09aug2002	10014.06	.5188159592771413	908.64	.3505874270608444
12aug2002	9959.92	-.5421066065812497	903.8	-.5340879151943589
13aug2002	10100.06	1.397232498789336	884.22	-2.190219652395253
14aug2002	9961.35	-1.382875984345588	919.62	3.925464078564467
15aug2002	10219.71	2.560560405893142	930.25	1.149282598786083
16aug2002	10265.04	.4425738560684067	928.77	-.1592237106300409
19aug2002	10246.96	-.1762870971361963	950.7	2.333742524455307
20aug2002	10408.01	1.559462578070203	937.43	-1.40564669747798
21aug2002	10402.26	-.055261177739041	949.37	1.265651832318593
22aug2002	10424	.2087749590806709	962.7	1.394323007053
23aug2002	10245.69	-1.725371047279189	940.86	-2.29474861629253
26aug2002	10226.33	-.1891362530058061	947.95	.7507407627051599
27aug2002	10185.52	-.3998662970476019	934.8200000000001	-1.394776086142091
28aug2002	10130.25	-.5441106722372524	917.87	-1.829822899452616
29aug2002	10061.15	-.6844524873304891	917.8	-.0076266431366712
30aug2002	10043.87	-.1718974092542069	916.0700000000001	-.1886720992428259
02sep2002	9896.98	-1.473283806287462	916.0700000000001	0
[truncated: 5,927 more rows]
